# Supplementary material for: Plasma neurodegeneration biomarker concentrations associate with glymphatic and meningeal lymphatic measures in neurological disorders
Source: Nat Commun. 2023 Apr 12;14:2084. doi: 10.1038/s41467-023-37685-5 (PMC10097687; doi:10.1038/s41467-023-37685-5)
Supplement: Supplementary file 4 — Source Data [file 41467_2023_37685_MOESM4_ESM.xlsx]

## Sheet: Table 1
Patient subgroups	Age (yrs)	Gender (F/M)	BMI (kg/m2)	PSQI Score (total)
REF	30	F	23.3844	18
REF	23	F	24.093	13
REF	28	F	24.093	2
REF	31	F	37.0155	12
REF	28	F	28.4005	4
REF	37	F	35.4367
REF	50	M	25.9909	3
REF	32	F	28.7319	6
REF	35	F	22.3757	8
REF	41	F		11
REF	71	F	23.03	7
REF	55	F	32.8241	5
iNPH	71	F	32.2708	13
iNPH	56	M	32.3737	10
iNPH	75	M	24
iNPH	73	M	36.2
iNPH	66	F	36.2
iNPH	72	F	30.5
iNPH	62	M	30.4
iNPH	79	F	19.8
iNPH	69	M	25.3
iNPH	72	M	36.2
iNPH	67	M	26.59
iNPH	70	F	20.1
iNPH	71	M	28.1
iNPH	63	M	26.2
iNPH	69	F	29.3
iNPH	72	M	25.4
iNPH	71	M	26.88
iNPH	70	M	26.2
iNPH	77	F	36.7
iNPH	82	M	25.9
iNPH	74	F	27.1
iNPH	73	F	36
iNPH	67	M	28.7
iNPH	74	M	24
iNPH	82	F	18.8
iNPH	79	F	27.5
iNPH	73	F	21.8
iNPH	70	M	28.7
iNPH	80	M	22.9
iNPH	79	M	25.8
iNPH	59	M	30.9
iNPH	68	M	31.3
iNPH	72	M	26
iNPH	73	F	26.1
iNPH	72	F	24.4
iNPH	78	F	22.9
iNPH	70	M	26.8
iNPH	74	M	25.7
iNPH	78	F	32.1
iNPH	80	M	26.1
iNPH	74	M	26.6
iNPH	66	F	31.6
iNPH	74	M	25.6
iNPH	82	F	19.1
iNPH	70	M	22.5
iNPH	67	M	26.6
iNPH	66	F	22.9
iNPH	77	F	27.3
iNPH	74	M	24.8
iNPH	78	M	23.2
iNPH	81	M	30.3
iNPH	75	F	22.2
iNPH	78	M	30
iNPH	70	M	28.7
SIH	34	F	17.5771	4
SIH	54	F	29.6749	10
SIH	52	M	26.5285	9
SIH	56	F	27.4406	13
SIH	40	M	32.6003	6
SIH	63	F	20.7612	10
SIH	50	F	23.5
SIH	48	F	23.7
SIH	42	M	24.3
SIH	46	M	41
Arach cyste	58	M	25.0593	10
Arach cyste	20	F	30.854	15
Arach cyste	35	F	24.2215	3
Arach cyste	75	M	24.8163	8
Arach cyste	70	F	27.1416	11
Arach cyste	45	M	31.1346	12
Arach cyste	65	M	29.708	3
Arach cyste	62	M	22.7
Arach cyste	73	F	22
IIH	57	M	30.4218	4
IIH	40	F	34.8944
IIH	29	F	33.4622	10
IIH	40	F	35.2043	14
IIH	19	F	34.4222	17
IIH	27	F	37.2791	6
IIH	38	M	23.03	15
IIH	55	F	27.6601	16
IIH	35	F	30.1194	11
IIH	22	F	25.3906
IIH	25	F	32.0386
IIH	30	F	40.8163	13
IIH	26	F	35.2508	13
Komm HC	27	M	18.6205	13
Komm HC	60	M	27.1664	3
Komm HC	65	M	25.2186	7
Komm HC	51	F	23.0112	8
Komm HC	53	F	31.6735	2
Komm HC	52	M	27.6095	7
Komm HC	48	F	24.3
Komm HC	58	M	21.4

## Sheet: Table 2
Patient subgroups	Absorption half-life (T1/2, abs)	Lag-time (Tlag)	Area under curve (AUC)	Maximum concentration (Cmax)	Time to maximum concentration (Tmax)	GFR (ml/min/1,73m2)
REF	2.42238	0.00261176	86.2641	6.3013	4.6	89
REF	1.65819	0.847275	64.8122	6.8731	4.0833	109
REF	2.73715	0.00850251	62.8851	4.2857	4.4833	122
REF	2.55778	0.0566178	61.7139	4.3907	4.5833
REF	2.39145	0.00185456	78.9627	6.1032	4.3833	96
REF	3.29544	1.42832	59.8312	2.419	8.7667	105
REF	0.355573	0.335495	35.5708	1.7518	1.4167	102
REF	2.46512	0.957718	47.2495	1.8839	7.5833	111
REF	8.13515	0.491257	62.8458	3.1129	6.65	102
REF	3.47597	1.20257	28.175	0.87764	10.233	111
REF	2.0994	0.255177	36.4978	1.1289	7.1333	78
REF	8.47658	0.509773	68.5336	2.9163	8.4833	102
iNPH	3.91328	0.891197	78.3799	1.966	11.75	75
iNPH	6.28562	0.0280406	60.5268	3.5695	5.2333	68
iNPH	2.96498	2.83491	69.5413	5.304	7.5833	84
iNPH	1.01021	2.07409	41.8301	1.3009	3.2167	56
iNPH	3.27707	1.46508	61.6252	2.273	8.9667	79
iNPH	2.29124	0.968182	57.0389	1.087	10.567	93
iNPH	1.54131	2.99531	17.3529	1.8098	6.1833	99
iNPH	2.3299	0.150543	89.2897	6.3508	4.7833	90
iNPH	1.46718	0.605358	35.6978	1.6093	5.4167	94
iNPH	7.43918	0.838611	43.8153	0.90553	17.2	81
iNPH	8.65864	0.497694	68.4871	2.875	8.5167	74
iNPH	5.9169	0.0190251	26.7409	1.6287	5.1333	94
iNPH	6.00543	2.34302	76.3666	4.6799	7.8	85
iNPH	0.318747	0.347264	75.7114	3.4888	0.75	71
iNPH	12.0207	0.190927	126.538	5.7436	4.35	50
iNPH	7.4572	0.890202	71.5532	1.1951	20.367	86
iNPH	0.931934	0.776046	26.9819	1.2085	4.0833	88
iNPH	2.62618	0.725294	64.362	2.2395	8	86
iNPH	5.52097	0.833883	30.1046	0.83297	12.683	58
iNPH	4.96147	1.00291	91.8365	2.0005	14.633	64
iNPH	3.82975	1.04867	102.821	3.0439	11	61
iNPH	0.231075	4.19669	77.0398	4.5351	4.5	55
iNPH	0.414892	3.67943	42.501	3.3812	5.3667	92
iNPH	5.64714	0.946816	102.673	2.0316	16.4	75
iNPH	3.11324	1.16794	26.4943	1.289	7.7333	89
iNPH	7.52576	0.926629	71.8737	1.2238	20.2	81
iNPH	2.91322	1.37426	67.9553	1.6458	10.883	75
iNPH	2.41472	1.18423	81.0173	4.8353	6.5833	94
iNPH	7.51864	0.70808	32.0142	0.80023	14.667	88
iNPH	7.22947	0.494756	84.858	3.7164	8.5167	65
iNPH	2.19022	0.982059	68.7414	1.1124	11.417	50
iNPH	0.468428	0.0169038	86.1338	10.277	1.35	74
iNPH	4.5198	1.07384	96.1612	2.0394	14.4	70
iNPH	6.16827	1.12222	48.3488	1.4813	12.583	71
iNPH	3.07203	1.34578	45.8815	2.1233	8.0333	87
iNPH	6.82178	2.30499	87.361	5.4071	7.0833	53
iNPH	5.96215	0.693662	40.4493	3.321	3.6333	93
iNPH	7.57147	0.938325	33.778	0.68718	17.567	69
iNPH	3.23138	0.942008	66.2721	1.7798	10.35	85
iNPH	7.38431	0.407834	88.5984	1.7676	17.483	47
iNPH	3.36819	1.09171	9.94042	0.40549	8.7333	61
iNPH	2.25508	0.261305	32.3574	1.4478	6.2667	75
iNPH	3.03513	1.07707	9.87807	0.43449	8.05	85
iNPH	5.96153	2.27921	30.0766	1.3469	10.45	49
iNPH	3.72462	0.886619	16.817	0.51458	10.567	80
iNPH	4.5118	1.00153	11.7589	0.36351	11.3	99
iNPH	6.31218	0.326279	29.1692	2.4232	2.8167	94
iNPH	2.03575	1.45413	14.7434	0.84051	6.6167	94
iNPH	2.97102	1.18548	9.9941	0.48553	7.6	86
iNPH	0.993003	0.998558	17.8838	0.80513	4.8	74
iNPH	3.52725	1.18627	10.0238	0.41857	8.8333	74
iNPH	3.60873	1.08011	11.1534	0.38724	9.8167	84
iNPH	5.18982	1.23771	14.9202	0.59396	10.217	64
iNPH	3.88196	1.15937	10.0438	0.58916	7.2833	92
SIH	7.37486	1.8107	87.776	3.4378	11.033	105
SIH	7.43995	1.24077	71.9635	2.8967	10.183	100
SIH	7.84214	0.0280851	66.2369	1.2481	14.733	105
SIH	0.468431	0.0169157	86.1334	10.277	1.35	102
SIH	1.44545	0.638876	59.3117	4.6206	4.3833	101
SIH	3.23863	1.44574	62.749	2.2882	9.1	96
SIH	0.861027	1.1627	35.2203	2.3253	4.1	97
SIH	2.16139	1.05969	25.2414	1.2164	6.6333	121
SIH	2.0544	0.626554	26.4684	1.6156	5.5167	81
SIH	2.92367	1.10205	24.8965	0.94679	8.45	110
Arach cyste	2.20725	0.963084	53.5855	2.3417	7	97
Arach cyste	8.11301	0.493138	70.7703	3.0451	8.4833	101
Arach cyste	1.53311	1.76613	75.7944	5.7847	5.0667
Arach cyste	4.11595	1.52511	152.416	2.6602	9.2167	42
Arach cyste	7.35393	0.775859	79.4691	2.5996	11.567	93
Arach cyste	2.35998	1.27154	45.8282	3.194	6.0667	88
Arach cyste	3.13389	0.619195	50.5316	1.5948	9.05
Arach cyste	2.37165	1.04769	25.7455	1.1493	7.1833	96
Arach cyste	7.39263	0.175491	45.6924	2.0511	7.9	67
IIH	1.1018	0.00166526	96.0506	3.452	4.3667	92
IIH	2.19557	0.185296	75.6001	6.1744	4.3167	111
IIH	0.864932	1.15511	70.2943	4.6367	4.1167	103
IIH	1.46433	0.768385	81.9087	3.134	5.9667	112
IIH	2.13172	0.960373	53.6559	2.3664	6.85	126
IIH	1.61994	0.644469	79.7375	3.1183	6.1167	124
IIH	0.231119	0.0976794	74.5087	5.6909	0.96667	96
IIH	4.76282	0.193064	92.9082	5.0645	6.8333	100
IIH	2.02546	1.19572	86.0531	5.7734	5.9	105
IIH	1.42041	0.814639	82.0709	3.1494	5.9167	107
IIH	4.11608	1.26402	66.9055	4.0453	7.3	64
IIH	3.62187	1.07118	31.9616	1.0133	10	98
IIH	7.28361	0.00127651	61.6798	3.3223	5.4833	121
Komm HC	3.89179	1.10213	64.0004	1.6235	11.867	105
Komm HC	3.50829	1.22169	54.5114	1.7638	9.95	94
Komm HC	8.33183	0.00359796	77.5967	1.719	11.7	91
Komm HC	4.00944	1.85645	114.286	2.6659	13.6	58
Komm HC	7.21176	1.25594	65.195	2.856	9.3833	77
Komm HC	0.94909	0.792218	26.8797	1.2115	4.1167	99
Komm HC	2.6121	0.913791	23.7782	1.4575	6.25	87
Komm HC	7.13684	1.06701	13.5334	0.66158	7.9667	112

## Sheet: Table 3
Patient cohorts	Timeinterval of the day	Ab40 (pg/mL)	Ab42 (pg/mL)	Ab42/Ab40 ratio	log10 Tau(pg/mL)	GFAP (pg/mL)	NFL (pg/mL)
REF	06:00 to 12:00	58.6	4.01333	0.0679504	-0.477423	28.9667	5.97667
REF	06:00 to 12:00	84.54	4.796	0.057172	0.26248	28.18	4.39
REF	06:00 to 12:00	75.6	5.79	0.0762787	0.369231	25.82	3.66
REF	06:00 to 12:00	92.88	6.1	0.0657828	0.0540482	21.26	2.936
REF	06:00 to 12:00	61.54	4.646	0.0755609	0.423372	19	7.526
REF	06:00 to 12:00	87.64	6.114	0.0696252	0.605882	52.46	8.994
REF	06:00 to 12:00	83.9	5.958	0.0723292	0.0982967	210.4	10.546
REF	06:00 to 12:00	95.56	6.162	0.0645096	0.359207	21.66	2.18
REF	06:00 to 12:00	70.58	4.902	0.0694572	0.245326	32.12	5.874
REF	06:00 to 12:00	74.98	5.264	0.0701977	0.504113	55.18	8.592
REF	06:00 to 12:00	98.82	7.478	0.0755462	0.31151	85.32	25.86
REF	06:00 to 12:00	89.06	5.12	0.0575362	0.527232	56.78	6.992
REF	12:00 to 24:00	53.5	3.43333	0.0643563	-0.22789	33.2667	5.46
REF	12:00 to 24:00	93.94	5.11	0.0545643	0.448202	18.76	4.35
REF	12:00 to 24:00	97.82	7.166	0.0731092	0.0502618	28.18	3.976
REF	12:00 to 24:00	93.44	6.632	0.0709732	0.163366	22.28	2.984
REF	12:00 to 24:00	56.96	4.158	0.072983	0.329444	13.716	6.654
REF	12:00 to 24:00	91.54	5.98	0.0651231	0.40563	45.26	8.002
REF	12:00 to 24:00	92.76	6.732	0.0727316	0.175588	228	9.042
REF	12:00 to 24:00	100.36	6.318	0.0631733	0.299058	20.04	2.438
REF	12:00 to 24:00	73.25	5.02	0.0686251	0.101712	31.425	5.6275
REF	12:00 to 24:00	81.28	5.86	0.0721893	0.24438	57.96	7.732
REF	12:00 to 24:00	99.98	7.352	0.0735802	0.26222	76.54	23.24
REF	12:00 to 24:00	89.76	5.324	0.0599772	0.272781	51.5	6.306
iNPH	00:00 to 06:00	155.5	6.545	0.0421302	0.673845	321	32.1
iNPH	00:00 to 06:00	53.1	4.02	0.0757062	1.38021	94.2	11.1
iNPH	00:00 to 06:00	65	5.5	0.0846154	0.744293	97.1	25.7
iNPH	06:00 to 12:00	119.8	5.534	0.0460508	0.323248	90.32	12.26
iNPH	06:00 to 12:00	125.2	8.52	0.0680243	0.169517	123.34	20.04
iNPH	06:00 to 12:00	137	7.67	0.0561526	0.413326	68.1	55.9
iNPH	06:00 to 12:00	83.2	5.91	0.0717515	0.406223	89.5	9.775
iNPH	06:00 to 12:00	129.25	8.8875	0.0690305	0.133494	149.5	17.525
iNPH	06:00 to 12:00	61.2	2.765	0.0452076	-0.0789451	73	14.6
iNPH	06:00 to 12:00	92.1333	6.83	0.0753873	0.454121	123	33.7
iNPH	06:00 to 12:00	114.667	6.71	0.0602557	0.620135	195.333	29.5667
iNPH	06:00 to 12:00	114	5.805	0.0507862	0.262451	50.6	12.9
iNPH	06:00 to 12:00	117	8.18	0.0698769	0.547859	159	25.275
iNPH	06:00 to 12:00	101.9	6.295	0.0617134	0.27443	195.25	18.7
iNPH	06:00 to 12:00	39.15	2.8625	0.076127	0.518182	111	22.45
iNPH	06:00 to 12:00	100.767	7.33667	0.0727103	0.736447	47.1667	21.2667
iNPH	06:00 to 12:00	190	14.05	0.0739263	0.64122	238.5	61.15
iNPH	06:00 to 12:00	98.5	6.74	0.0684358	0.430633	150	14.3333
iNPH	06:00 to 12:00	107	5.9975	0.0560278	0.134372	89.25	32.925
iNPH	06:00 to 12:00	118	7.115	0.0603559	0.556644	160	25.4
iNPH	06:00 to 12:00	129	9.35	0.0725012	0.315646	121.5	21.55
iNPH	06:00 to 12:00	69.5	4.68	0.070759	0.522015	142	45.7
iNPH	06:00 to 12:00	29.345	2.22	0.0868659	1.31466	95.9	24.85
iNPH	06:00 to 12:00	133	3.975	0.0299621	0.539699	223	25.5
iNPH	06:00 to 12:00	104.533	6.56667	0.0628515	0.448455	69.5333	16.2
iNPH	06:00 to 12:00	106.667	6.17	0.0578642	0.414837	141.667	25.9667
iNPH	06:00 to 12:00	82.6	5.82667	0.0707489	-0.168991	162.667	18.3333
iNPH	06:00 to 12:00	110.333	8.14667	0.0738429	0.298025	149	32.2333
iNPH	06:00 to 12:00	84.6667	4.24	0.0499716	0.285921	99.6	37.8
iNPH	06:00 to 12:00	116.333	7.77667	0.0667882	0.546492	142.667	35.3
iNPH	06:00 to 12:00	111	5.605	0.0504497	0.234793	43.35	23.4
iNPH	06:00 to 12:00	131.5	7.29	0.0554732	0.113892	74.4	27
iNPH	06:00 to 12:00	169	8.925	0.0528279	0.450162	85.15	45.5
iNPH	06:00 to 12:00	147.5	8.995	0.0609725	0.555794	118.4	42.5
iNPH	06:00 to 12:00	89.25	4.87	0.0529797	0.224376	66	26.6
iNPH	06:00 to 12:00	72.4	3.76	0.052827	0.55301	57.45	19.25
iNPH	06:00 to 12:00	142	6.07	0.0427465	0.240549	171	30.6
iNPH	06:00 to 12:00	85.0333	6.67667	0.0989012	0.740329	344	36.9
iNPH	06:00 to 12:00	59.7333	4.07667	0.0690748	0.864033	85	9.81333
iNPH	06:00 to 12:00	136.5	6.9	0.0505489	0.365682	104.2	26.25
iNPH	06:00 to 12:00	52.25	4.255	0.085574	1.23168	151	29.55
iNPH	06:00 to 12:00	37.9	2.43	0.0646359	1.37739	161.5	33.3
iNPH	06:00 to 12:00	64	4.61	0.0725639	0.73348	138	15.2
iNPH	06:00 to 12:00	105.95	6.1	0.0576995	0.251889	33.75	39.95
iNPH	06:00 to 12:00	122.5	8.92	0.0728452	0.354656	97.1	23
iNPH	06:00 to 12:00	116	6.135	0.0529287	-0.123208	198	38.2
iNPH	06:00 to 12:00	111.95	8.575	0.0771443	0.4002	116.5	18.35
iNPH	06:00 to 12:00	80	4.11333	0.0543812	0.60058	93.6333	18.4333
iNPH	06:00 to 12:00	108.333	5.16667	0.0476032	1.36277
iNPH	06:00 to 12:00	74.7	5.065	0.0684089	0.303486	209	17.7
iNPH	06:00 to 12:00	105.833	5.94	0.0563267	0.34177	83.4	17.3
iNPH	06:00 to 12:00	107.55	5.85	0.0557389	-0.00742154	132	71.9
iNPH	06:00 to 12:00	82.35	6.06	0.075657	0.195309	65.2	42.95
iNPH	06:00 to 12:00	113.167	5.47667	0.0484586	0.620721	132.5	35.1
iNPH	06:00 to 12:00	88.6667	5.88667	0.0834083	0.389268	109.567	31.4333
iNPH	06:00 to 12:00	84.45	5.495	0.0650709	0.136917	109.45	21.55
iNPH	12:00 to 24:00	122	5.8625	0.047989	0.196639	84.5	11.575
iNPH	12:00 to 24:00	129	8.96	0.0694371	0.153895	125.8	18.82
iNPH	12:00 to 24:00	141.371	5.98143	0.0425968	0.477509	223.857	27.5143
iNPH	12:00 to 24:00	95.7667	5.855	0.061566	0.684578	57.4667	46.7
iNPH	12:00 to 24:00	75	5.7375	0.0769213	0.274796	90.15	9.33
iNPH	12:00 to 24:00	142.75	10.1875	0.0716008	0.224603	149.75	17.25
iNPH	12:00 to 24:00	74.5833	3.47167	0.0466141	-0.019342	117.233	16.7167
iNPH	12:00 to 24:00	107.667	7.86333	0.0730413	0.242493	128.667	32.7333
iNPH	12:00 to 24:00	150.667	8.06	0.0535288	0.50553	191.667	29.5
iNPH	12:00 to 24:00	103.925	6.285	0.0605036	0.223331	63.2	17.025
iNPH	12:00 to 24:00	123	9.2175	0.0749772	0.37573	168.25	24.125
iNPH	12:00 to 24:00	115	7.4325	0.0646982	0.198028	195.25	20.35
iNPH	12:00 to 24:00	34.025	2.78	0.0831635	0.447936	120.5	21.525
iNPH	12:00 to 24:00	106.1	7.69	0.0724428	0.4885	51.06	19.7
iNPH	12:00 to 24:00	209	14.6833	0.0702319	0.506106	213	56.1333
iNPH	12:00 to 24:00	89.14	6.678	0.0749979	0.317388	137	13.58
iNPH	12:00 to 24:00	100.95	5.9675	0.058865	0.0910486	97.25	29.525
iNPH	12:00 to 24:00	105.75	6.3475	0.0600535	0.601719	150.75	23.7
iNPH	12:00 to 24:00	119	9.7875	0.0822365	0.479204	131.5	21.95
iNPH	12:00 to 24:00	132.167	7.77167	0.0590502	0.323582	156.167	46.7667
iNPH	12:00 to 24:00	31.435	2.365	0.0884621	1.17917	121.5	26.875
iNPH	12:00 to 24:00	128.6	4.398	0.0341887	0.598716	218.4	26.94
iNPH	12:00 to 24:00	106.375	7.405	0.0699691	0.552132	82.05	16.175
iNPH	12:00 to 24:00	103.46	6.212	0.0601247	0.352214	131.4	23.48
iNPH	12:00 to 24:00	79.64	5.518	0.0695622	0.0948937	185.08	20.38
iNPH	12:00 to 24:00	108.02	8.596	0.0798311	0.142972	158.6	31.16
iNPH	12:00 to 24:00	95.4	4.162	0.0440605	0.284295	158.56	40.96
iNPH	12:00 to 24:00	126	8.47	0.0673059	0.44889	144	36.025
iNPH	12:00 to 24:00	117.2	6.438	0.0549459	0.307543	62.66	26.96
iNPH	12:00 to 24:00	65.55	4.09333	0.068788	0.264774	74.5833	25.75
iNPH	12:00 to 24:00	167.4	9.598	0.0575418	0.569225	90.02	41.84
iNPH	12:00 to 24:00	128.386	8.55714	0.0668664	0.536049	147.714	44.1429
iNPH	12:00 to 24:00	122.375	7.22	0.0592364	0.299939	84.875	27.1
iNPH	12:00 to 24:00	97.18	5.452	0.0563179	0.281038	90.14	16.26
iNPH	12:00 to 24:00	112.167	5.09333	0.0455792	0.0564629	150	23.1833
iNPH	12:00 to 24:00	8.59333	1.295	0.177706	1.54201	316.667	36.4
iNPH	12:00 to 24:00	32.54	2.484	0.0767918	1.20665	102.5	10.97
iNPH	12:00 to 24:00	142.214	7.49286	0.0532911	0.490789	159.571	28.3
iNPH	12:00 to 24:00	22.8429	1.69857	0.0743872	1.75241	171.429	32.5857
iNPH	12:00 to 24:00	93.2571	6.43143	0.0689945	0.578405	165.714	17.5
iNPH	12:00 to 24:00	114	7.3375	0.0644354	0.214926	54.4	37
iNPH	12:00 to 24:00	35.05	3.19875	0.0916681	1.14164	93.1625	25.85
iNPH	12:00 to 24:00	45.3333	2.53667	0.0564154	0.35594	232.333	43.2111
iNPH	12:00 to 24:00	114.743	8.81714	0.0772821	0.626504	153.857	18.9
iNPH	12:00 to 24:00	43.475	2.58375	0.0596506	0.974372	122.425	19.825
iNPH	12:00 to 24:00	114	5.5275	0.0483401	1.35249
iNPH	12:00 to 24:00	15.5783	1.596	0.167603	1.02641	183.286	18.6571
iNPH	12:00 to 24:00	95.0375	5.555	0.0588784	0.274689	93.1375	17.775
iNPH	12:00 to 24:00	91.8875	4.955	0.0531357	0.12053	114.088	66.25
iNPH	12:00 to 24:00	93.95	7.26625	0.0776872	-0.022045	98.7125	51.075
iNPH	12:00 to 24:00	114.588	5.71	0.0496307	0.586823	160.5	35.8125
iNPH	12:00 to 24:00	85	5.72857	0.0696979	0.322197	98.7	28.0857
iNPH	12:00 to 24:00	72.1111	5.20111	0.07554	0.292811	125.644	19.6111
SIH	00:00 to 06:00	93.2	4.76	0.051073	0.421604	91.7	16.4
SIH	06:00 to 12:00	100.2	7.604	0.0756816	0.30571	39.26	7.324
SIH	06:00 to 12:00	98.25	4.955	0.0503545	0.264187	96.8	17.825
SIH	06:00 to 12:00	118	7.8325	0.0664971	0.348186	26.325	9.885
SIH	06:00 to 12:00	73.8	5.282	0.0719581	0.499557	36.26	8.904
SIH	06:00 to 12:00	74.1	5.922	0.0800281	0.493458	43.46	13.32
SIH	06:00 to 12:00	71.3	6.368	0.0893103	0.307991	92.24	17.14
SIH	06:00 to 12:00	59.85	4.145	0.069576	0.0801092	23.525	10.1825
SIH	06:00 to 12:00	71.2	5.97667	0.0926789	0.402661	28.9	10.9667
SIH	06:00 to 12:00	97.3667	6.56333	0.0674375	0.480802	42.6333	9.04333
SIH	06:00 to 12:00	73.4	5.66333	0.0768792	0.264072	26.6667	6.29667
SIH	12:00 to 24:00	111	8.342	0.0751436	0.257448	39.36	7.336
SIH	12:00 to 24:00	101.82	4.754	0.0465814	0.193004	89	15.18
SIH	12:00 to 24:00	134	8.832	0.0659118	0.316026	27.24	10.362
SIH	12:00 to 24:00	84.125	6.195	0.0744071	0.491118	43.85	9.4975
SIH	12:00 to 24:00	78.96	6.136	0.0778194	0.436549	42.64	13.78
SIH	12:00 to 24:00	75.725	7.1625	0.094767	0.277362	91.675	18.325
SIH	12:00 to 24:00	56.35	4.26	0.0755257	0.15235	19.675	9.335
SIH	12:00 to 24:00	73.575	6.6975	0.0926707	0.270308	34.225	11.125
SIH	12:00 to 24:00	97.06	6.756	0.0706722	0.438988	47.74	8.016
SIH	12:00 to 24:00	76.06	6.838	0.0900365	0.315787	35.06	7.254
Arach cyste	00:00 to 06:00	70.2	6.64	0.0945869	-0.142668	38.5	8.95
Arach cyste	06:00 to 12:00	115.8	6.278	0.0541417	0.625006	55.24	12.4
Arach cyste	06:00 to 12:00	46.4	4.4775	0.0979364	0.553083	94.275	15.8025
Arach cyste	06:00 to 12:00	55.375	5.0975	0.0933338	-0.0999862	30.7	8.43
Arach cyste	06:00 to 12:00	118.5	7.418	0.0632962	0.448372	120.76	37.18
Arach cyste	06:00 to 12:00	107.86	7.912	0.073387	0.413329	123	30.1
Arach cyste	06:00 to 12:00	85.875	5.3475	0.0622938	0.320636	22.4	11.42
Arach cyste	06:00 to 12:00	94.48	5.988	0.066825	0.580742	27.54	10.43
Arach cyste	06:00 to 12:00	63.8	5.02667	0.0819993	0.669703	52.1	16.2333
Arach cyste	06:00 to 12:00	117.5	8.945	0.0762094	0.251889	180	33.2
Arach cyste	12:00 to 24:00	114.833	6.32333	0.0550135	0.546652	59.2	12
Arach cyste	12:00 to 24:00	53.94	5	0.096343	0.238707	81.44	9.132
Arach cyste	12:00 to 24:00	44.665	3.9375	0.0858925	-0.0323684	29.78	7.966
Arach cyste	12:00 to 24:00	123.8	7.816	0.0631905	0.538035	108.24	30.38
Arach cyste	12:00 to 24:00	95.72	7.23	0.0763361	0.306425	100.88	24.52
Arach cyste	12:00 to 24:00	85	5.45	0.0642881	0.392784	16.16	11.18
Arach cyste	12:00 to 24:00	104.3	6.612	0.0635224	0.216238	26.1	8.292
Arach cyste	12:00 to 24:00	79.5	6.072	0.0776156	0.323398	60.2	16.98
Arach cyste	12:00 to 24:00	110.44	8.444	0.0760795	0.218556	201.6	30.34
IIH	06:00 to 12:00	84.48	6.58	0.079328	0.253397	94.1	16.76
IIH	06:00 to 12:00	83.66	6.318	0.0754158	0.492045	25.58	5.192
IIH	06:00 to 12:00	81.32	5.536	0.0678043	0.3821	43.76	5.568
IIH	06:00 to 12:00	73.62	6.292	0.085733	0.292506	20.9	8.984
IIH	06:00 to 12:00	70.6	7.0175	0.0995027	0.381771	62.125	6.895
IIH	06:00 to 12:00	82.74	6.286	0.0759157	0.534604	45.16	3.654
IIH	06:00 to 12:00	39.5	4.77	0.121223	-0.0571483	12.75	13.45
IIH	06:00 to 12:00	100.42	6.77	0.0671778	0.267761	44.32	10.182
IIH	06:00 to 12:00	81.275	5.585	0.0687813	0.180414	71.15	5.45
IIH	06:00 to 12:00	75.075	5.8075	0.0773092	0.591171	54.9	8.905
IIH	06:00 to 12:00	75.775	6.205	0.0822748	0.392743	15.135	2.8825
IIH	06:00 to 12:00	112.975	9.155	0.0809895	0.296324	31.675	5.745
IIH	06:00 to 12:00	73.26	6.846	0.0956834	0.633008	29.7	5.046
IIH	12:00 to 24:00	76.66	6.414	0.0851172	0.213496	76.44	14.84
IIH	12:00 to 24:00	76.04	5.654	0.0747192	0.536333	18.52	4.364
IIH	12:00 to 24:00	85.36	5.564	0.0650502	0.297179	45.2	5.814
IIH	12:00 to 24:00	68.56	5.894	0.0861007	0.386109	19.3	8.534
IIH	12:00 to 24:00	64.4833	6.66167	0.103369	0.224996	56.2667	6.09833
IIH	12:00 to 24:00	71.94	5.638	0.0786481	0.412779	47.02	3.252
IIH	12:00 to 24:00	42.64	5.092	0.119497	0.0277057	18.188	13.7
IIH	12:00 to 24:00	103.8	6.83667	0.0659518	0.082181	38.7667	7.59333
IIH	12:00 to 24:00	89.675	5.7075	0.0635895	0.108307	65.625	4.825
IIH	12:00 to 24:00	64.06	5.034	0.0788804	0.630569	39.72	8.884
IIH	12:00 to 24:00	74.14	5.956	0.0803995	0.13366	11.894	2.94
IIH	12:00 to 24:00	133	10.2767	0.0774716	0.258126	28.35	5.33333
IIH	12:00 to 24:00	75.66	6.784	0.0899944	0.348515	28.8	4.14
Komm HC	06:00 to 12:00	82.58	6.264	0.0759012	0.190445	78.82	4.702
Komm HC	06:00 to 12:00	92.2	5.698	0.0621969	0.30221	79.66	7.884
Komm HC	06:00 to 12:00	70.05	3.8675	0.055289	0.402168	80.85	15.925
Komm HC	06:00 to 12:00	87.075	5.45	0.0627371	0.16252	125.125	18.875
Komm HC	06:00 to 12:00	109.72	7.466	0.0682527	0.363742	118.38	12.708
Komm HC	06:00 to 12:00	70.82	5.756	0.0809267	-0.0786244	50.72	10.062
Komm HC	06:00 to 12:00	73.6667	5.63667	0.0775412	0.492784	54.7	13.1333
Komm HC	06:00 to 12:00	67.8667	5.16333	0.0775322	0.240345	96.9333	12.3567
Komm HC	12:00 to 24:00	82.14	6.328	0.0771247	0.161037	78.18	3.618
Komm HC	12:00 to 24:00	85.75	5.6925	0.0662192	0.476447	59.075	6.85
Komm HC	12:00 to 24:00	107.8	5.8825	0.0546962	0.302303	86.725	14.9
Komm HC	12:00 to 24:00	101.38	6.096	0.0602622	0.0868411	126.78	16.4
Komm HC	12:00 to 24:00	107.96	7.4	0.0689707	0.278141	108	11.88
Komm HC	12:00 to 24:00	69.36	5.67	0.0819296	-0.193454	49.86	10.48
Komm HC	12:00 to 24:00	29.68	2.628	0.08923	1.20927	66.8	14.52
Komm HC	12:00 to 24:00	60.0125	5.185	0.086543	-0.00135469	119.938	12.7375

## Sheet: Figure 1CDE
Region	log10 Tau(pg/mL)	CSF tracer enrichment (%)
Cerebral cortex	0.266978	117.82
Cerebral cortex	0.616765	8.98771
Cerebral cortex	0.318605	9.38441
Cerebral cortex	0.179048	25.1764
Cerebral cortex	-0.0342428	8.59171
Cerebral cortex	0.348307	4.14774
Cerebral cortex	0.562832	15.3707
Cerebral cortex	0.231155	18.0408
Cerebral cortex	0.461794	12.8827
Cerebral cortex	0.236229	13.1334
Cerebral cortex	0.483059	4.97988
Cerebral cortex	0.58148	10.0789
Cerebral cortex	0.539885	10.1773
Cerebral cortex	0.359855	94.0745
Cerebral cortex	0.11271	8.39462
Cerebral cortex	0.424685	24.8663
Cerebral cortex	0.37319	29.8577
Cerebral cortex	0.581854	36.1692
Cerebral cortex	0.507699	6.16761
Cerebral cortex	0.375698	43.5048
Cerebral cortex	-0.00406323	91.5909
Cerebral cortex	0.201117	42.9717
Cerebral cortex	0.284905	33.2607
Cerebral cortex	0.490719	3.88893
Cerebral cortex	0.535207	34.1911
Cerebral cortex	0.539156	-0.617412
Cerebral cortex	0.284826	44.8583
Cerebral cortex	0.082761	33.8053
Cerebral cortex	0.462987	55.8534
Cerebral cortex	0.612866	4.09116
Cerebral cortex	0.962427	1.78094
Cerebral cortex	0.268822	9.99678
Cerebral cortex	0.576215	14.3047
Cerebral cortex	0.872429	25.7814
Cerebral cortex	1.35529	6.17249
Cerebral cortex	0.865757	7.2557
Cerebral cortex	0.292984	1.30888
Cerebral cortex	0.0920966	14.6773
Cerebral cortex	0.0214257	9.76549
Cerebral cortex	0.596068	5.18802
Cerebral cortex	0.342318	6.90985
Cerebral cortex	0.264466	11.4891
Subcortical white matter	0.266978	45.6309
Subcortical white matter	0.616765	2.61074
Subcortical white matter	0.318605	-1.75097
Subcortical white matter	0.179048	10.5213
Subcortical white matter	-0.0342428	6.35298
Subcortical white matter	0.348307	3.04532
Subcortical white matter	0.562832	3.70936
Subcortical white matter	0.231155	7.78953
Subcortical white matter	0.461794	6.84669
Subcortical white matter	0.236229	9.95632
Subcortical white matter	0.483059	-1.24079
Subcortical white matter	0.58148	2.40653
Subcortical white matter	0.539885	5.10899
Subcortical white matter	0.359855	15.3278
Subcortical white matter	0.11271	5.69538
Subcortical white matter	0.424685	7.65602
Subcortical white matter	0.37319	11.3358
Subcortical white matter	0.581854	12.881
Subcortical white matter	0.507699	1.08012
Subcortical white matter	0.375698	17.7274
Subcortical white matter	-0.00406323	22.281
Subcortical white matter	0.201117	14.7699
Subcortical white matter	0.284905	14.0034
Subcortical white matter	0.490719	-1.56292
Subcortical white matter	0.535207	16.6472
Subcortical white matter	0.539156	-1.27113
Subcortical white matter	0.284826	13.3205
Subcortical white matter	0.082761	13.7428
Subcortical white matter	0.462987	11.428
Subcortical white matter	0.612866	-0.858817
Subcortical white matter	0.962427	-0.291347
Subcortical white matter	0.268822	6.55989
Subcortical white matter	0.576215	8.70491
Subcortical white matter	0.872429	11.2131
Subcortical white matter	1.35529	4.93538
Subcortical white matter	0.865757	0.835118
Subcortical white matter	0.292984	-0.258616
Subcortical white matter	0.0920966	5.69541
Subcortical white matter	0.0214257	8.58082
Subcortical white matter	0.596068	-2.14454
Subcortical white matter	0.342318	3.29941
Subcortical white matter	0.264466	4.34471
CSF	0.266978	580.403
CSF	0.616765	71.3807
CSF	0.318605	117.144
CSF	0.179048	137.616
CSF	-0.0342428	228.984
CSF	0.348307	19.2577
CSF	0.562832	55.0474
CSF	0.231155	229.123
CSF	0.461794	163.167
CSF	0.236229	105.221
CSF	0.483059	104.829
CSF	0.58148	71.4368
CSF	0.539885	108.389
CSF	0.359855	267.514
CSF	0.11271	217.093
CSF	0.424685	133.112
CSF	0.37319	287.132
CSF	0.581854	283.825
CSF	0.507699	106.479
CSF	0.375698	243.914
CSF	-0.00406323	161.474
CSF	0.201117	230.075
CSF	0.284905	446.177
CSF	0.490719	51.4379
CSF	0.535207	206.43
CSF	0.539156	21.4244
CSF	0.284826	92.6726
CSF	0.082761	320.726
CSF	0.462987	138.187
CSF	0.612866	64.8679
CSF	0.962427	60.1286
CSF	0.268822	98.6524
CSF	0.576215	114.503
CSF	0.872429	26.7566
CSF	1.35529	43.7508
CSF	0.865757	68.3811
CSF	0.292984	92.9185
CSF	0.0920966	73.1665
CSF	0.0214257	90.9551
CSF	0.596068	30.5214
CSF	0.342318	93.6135
CSF	0.264466	35.9793

## Sheet: Figure 2A D
Region	Time	log10 Tau(pg/mL)	CSF tracer enrichment (%)
Cerebral cortex	24 hrs	0.281579	120.14
Cerebral cortex	24 hrs	0.595623	48.9756
Cerebral cortex	24 hrs	0.37843	77.5917
Cerebral cortex	24 hrs	-0.352656	62.2276
Cerebral cortex	24 hrs	0.330319	110.307
Cerebral cortex	24 hrs	-0.0704454	32.0001
Cerebral cortex	24 hrs	0.233446	52.8363
Cerebral cortex	24 hrs	0.355341	37.2438
Cerebral cortex	24 hrs	0.209747	80.2857
Cerebral cortex	24 hrs	0.108707	45.5916
Cerebral cortex	24 hrs	0.493203	100.331
Cerebral cortex	24 hrs	0.514189	28.9368
Cerebral cortex	24 hrs	0.175741	125.435
Cerebral cortex	24 hrs	0.33964	89.1743
Cerebral cortex	24 hrs	0.339307	95.9864
Cerebral cortex	24 hrs	0.376408	27.936
Cerebral cortex	24 hrs	0.473692	148.089
Cerebral cortex	24 hrs	0.505756	96.4424
Cerebral cortex	24 hrs	-0.0100072	34.847
Cerebral cortex	24 hrs	0.359877	97.2278
Cerebral cortex	24 hrs	0.360719	57.6705
Cerebral cortex	24 hrs	0.266978	117.82
Cerebral cortex	24 hrs	0.329132	105.402
Cerebral cortex	24 hrs	0.379648	93.5681
Cerebral cortex	24 hrs	0.198169	82.5223
Cerebral cortex	24 hrs	0.495807	19.227
Cerebral cortex	24 hrs	0.181498	77.7387
Cerebral cortex	24 hrs	0.144361	75.3006
Cerebral cortex	24 hrs	0.613059	166.58
Cerebral cortex	24 hrs	0.352235	95.1366
Cerebral cortex	24 hrs	0.248808	71.9094
Cerebral cortex	24 hrs	0.273406	67.8901
Cerebral cortex	24 hrs	0.39849	116.092
Cerebral cortex	24 hrs	0.465004	31.9448
Cerebral cortex	24 hrs	0.374247	60.4063
Cerebral cortex	24 hrs	0.286865	68.478
Cerebral cortex	24 hrs	0.400007	111.428
Cerebral cortex	24 hrs	0.320942	38.1052
Cerebral cortex	24 hrs	0.294378	95.5765
Cerebral cortex	24 hrs	0.490762	83.7159
Cerebral cortex	24 hrs	0.616765	8.98771
Cerebral cortex	24 hrs	0.318605	9.38441
Cerebral cortex	24 hrs	0.179048	25.1764
Cerebral cortex	24 hrs	-0.0342428	8.59171
Cerebral cortex	24 hrs	0.348307	4.14774
Cerebral cortex	24 hrs	0.562832	15.3707
Cerebral cortex	24 hrs	0.231155	18.0408
Cerebral cortex	24 hrs	0.461794	12.8827
Cerebral cortex	24 hrs	0.236229	13.1334
Cerebral cortex	24 hrs	0.483059	4.97988
Cerebral cortex	24 hrs	0.58148	10.0789
Cerebral cortex	24 hrs	0.539885	10.1773
Cerebral cortex	24 hrs	0.359855	94.0745
Cerebral cortex	24 hrs	0.11271	8.39462
Cerebral cortex	24 hrs	0.424685	24.8663
Cerebral cortex	24 hrs	0.37319	29.8577
Cerebral cortex	24 hrs	0.581854	36.1692
Cerebral cortex	24 hrs	0.507699	6.16761
Cerebral cortex	24 hrs	0.229667	7.54216
Cerebral cortex	24 hrs	0.375698	43.5048
Cerebral cortex	24 hrs	-0.00406323	91.5909
Cerebral cortex	24 hrs	0.201117	42.9717
Cerebral cortex	24 hrs	0.284905	33.2607
Cerebral cortex	24 hrs	0.296394	24.6866
Cerebral cortex	24 hrs	0.490719	3.88893
Cerebral cortex	24 hrs	0.940586	12.2177
Cerebral cortex	24 hrs	0.535207	34.1911
Cerebral cortex	24 hrs	0.539156	-0.617412
Cerebral cortex	24 hrs	0.0711552	14.6656
Cerebral cortex	24 hrs	0.284826	44.8583
Cerebral cortex	24 hrs	0.082761	33.8053
Cerebral cortex	24 hrs	0.462987	55.8534
Cerebral cortex	24 hrs	0.612866	4.09116
Cerebral cortex	24 hrs	0.962427	1.78094
Cerebral cortex	24 hrs	0.268822	9.99678
Cerebral cortex	24 hrs	0.576215	14.3047
Cerebral cortex	24 hrs	0.872429	25.7814
Cerebral cortex	24 hrs	1.35529	6.17249
Cerebral cortex	24 hrs	0.865757	7.2557
Cerebral cortex	24 hrs	0.292984	1.30888
Cerebral cortex	24 hrs	0.0920966	14.6773
Cerebral cortex	24 hrs	0.0214257	9.76549
Cerebral cortex	24 hrs	0.596068	5.18802
Cerebral cortex	24 hrs	0.342318	6.90985
Cerebral cortex	24 hrs	0.264466	11.4891
Cerebral cortex	48 hrs	0.281579	46.996
Cerebral cortex	48 hrs	0.595623	33.8776
Cerebral cortex	48 hrs	0.37843	37.5943
Cerebral cortex	48 hrs	-0.352656	35.5133
Cerebral cortex	48 hrs	0.330319	61.0986
Cerebral cortex	48 hrs	-0.0704454	16.2487
Cerebral cortex	48 hrs	0.233446	34.1929
Cerebral cortex	48 hrs	0.355341	24.0243
Cerebral cortex	48 hrs	0.209747	31.5296
Cerebral cortex	48 hrs	0.108707	26.8047
Cerebral cortex	48 hrs	0.493203	87.8723
Cerebral cortex	48 hrs	0.514189	9.24118
Cerebral cortex	48 hrs	0.175741	67.6018
Cerebral cortex	48 hrs	0.33964	49.5613
Cerebral cortex	48 hrs	0.339307	74.2472
Cerebral cortex	48 hrs	0.287706	34.4441
Cerebral cortex	48 hrs	0.376408	14.4769
Cerebral cortex	48 hrs	0.473692	77.7283
Cerebral cortex	48 hrs	0.505756	42.1409
Cerebral cortex	48 hrs	-0.0100072	25.3684
Cerebral cortex	48 hrs	0.359877	64.1508
Cerebral cortex	48 hrs	0.360719	29.9857
Cerebral cortex	48 hrs	0.266978	81.5589
Cerebral cortex	48 hrs	0.329132	51.6654
Cerebral cortex	48 hrs	0.379648	65.8749
Cerebral cortex	48 hrs	0.198169	46.8802
Cerebral cortex	48 hrs	0.495807	19.359
Cerebral cortex	48 hrs	0.181498	30.703
Cerebral cortex	48 hrs	0.144361	48.8866
Cerebral cortex	48 hrs	0.613059	77.3853
Cerebral cortex	48 hrs	0.352235	57.9184
Cerebral cortex	48 hrs	0.273406	35.9333
Cerebral cortex	48 hrs	0.39849	74.1672
Cerebral cortex	48 hrs	0.465004	16.1572
Cerebral cortex	48 hrs	0.374247	33.8501
Cerebral cortex	48 hrs	0.286865	50.8329
Cerebral cortex	48 hrs	0.400007	52.9272
Cerebral cortex	48 hrs	0.320942	27.7555
Cerebral cortex	48 hrs	0.294378	64.0055
Cerebral cortex	48 hrs	0.490762	48.2913
Cerebral cortex	48 hrs	0.616765	10.5728
Cerebral cortex	48 hrs	0.318605	15.8707
Cerebral cortex	48 hrs	0.179048	9.39978
Cerebral cortex	48 hrs	-0.0342428	6.19059
Cerebral cortex	48 hrs	0.348307	3.27018
Cerebral cortex	48 hrs	0.562832	2.54345
Cerebral cortex	48 hrs	0.231155	23.6471
Cerebral cortex	48 hrs	0.461794	9.71472
Cerebral cortex	48 hrs	0.236229	10.9832
Cerebral cortex	48 hrs	0.483059	11.1048
Cerebral cortex	48 hrs	0.58148	11.2229
Cerebral cortex	48 hrs	0.539885	11.1302
Cerebral cortex	48 hrs	0.359855	75.6524
Cerebral cortex	48 hrs	0.11271	6.54317
Cerebral cortex	48 hrs	0.424685	26.2716
Cerebral cortex	48 hrs	0.37319	32.6001
Cerebral cortex	48 hrs	1.22433	11.3218
Cerebral cortex	48 hrs	0.581854	34.1112
Cerebral cortex	48 hrs	0.507699	10.266
Cerebral cortex	48 hrs	0.229667	3.0306
Cerebral cortex	48 hrs	0.375698	38.5284
Cerebral cortex	48 hrs	-0.00406323	65.22
Cerebral cortex	48 hrs	0.201117	42.3763
Cerebral cortex	48 hrs	0.284905	35.6026
Cerebral cortex	48 hrs	0.296394	16.6939
Cerebral cortex	48 hrs	0.490719	5.77171
Cerebral cortex	48 hrs	0.940586	10.9232
Cerebral cortex	48 hrs	0.535207	24.5996
Cerebral cortex	48 hrs	0.539156	1.79399
Cerebral cortex	48 hrs	0.0711552	18.2225
Cerebral cortex	48 hrs	0.284826	33.3128
Cerebral cortex	48 hrs	0.358745	10.8859
Cerebral cortex	48 hrs	0.082761	24.5231
Cerebral cortex	48 hrs	1.27478	5.24825
Cerebral cortex	48 hrs	1.11173	4.7166
Cerebral cortex	48 hrs	0.462987	56.0891
Cerebral cortex	48 hrs	1.23168	43.2233
Cerebral cortex	48 hrs	1.66907	8.08928
Cerebral cortex	48 hrs	0.612866	4.38925
Cerebral cortex	48 hrs	0.227247	11.7436
Cerebral cortex	48 hrs	0.962427	6.53103
Cerebral cortex	48 hrs	0.268822	3.36671
Cerebral cortex	48 hrs	0.576215	12.2502
Cerebral cortex	48 hrs	0.872429	12.1561
Cerebral cortex	48 hrs	1.35529	0.063148
Cerebral cortex	48 hrs	0.865757	-0.758097
Cerebral cortex	48 hrs	0.292984	1.78244
Cerebral cortex	48 hrs	0.0920966	9.32912
Cerebral cortex	48 hrs	0.0214257	16.4262
Cerebral cortex	48 hrs	0.596068	6.43669
Cerebral cortex	48 hrs	0.342318	11.4643
Cerebral cortex	48 hrs	0.264466	6.60339
Subcortical white matter	24 hrs	0.281579	43.6927
Subcortical white matter	24 hrs	0.595623	17.0026
Subcortical white matter	24 hrs	0.37843	36.9945
Subcortical white matter	24 hrs	-0.352656	19.4972
Subcortical white matter	24 hrs	0.330319	30.7617
Subcortical white matter	24 hrs	-0.0704454	11.1791
Subcortical white matter	24 hrs	0.233446	20.2309
Subcortical white matter	24 hrs	0.355341	11.6968
Subcortical white matter	24 hrs	0.209747	26.0492
Subcortical white matter	24 hrs	0.108707	20.1153
Subcortical white matter	24 hrs	0.493203	31.9867
Subcortical white matter	24 hrs	0.514189	9.40832
Subcortical white matter	24 hrs	0.175741	37.5211
Subcortical white matter	24 hrs	0.33964	35.9149
Subcortical white matter	24 hrs	0.339307	27.4654
Subcortical white matter	24 hrs	0.376408	7.74709
Subcortical white matter	24 hrs	0.473692	54.8613
Subcortical white matter	24 hrs	0.505756	33.3493
Subcortical white matter	24 hrs	-0.0100072	10.7664
Subcortical white matter	24 hrs	0.359877	37.6803
Subcortical white matter	24 hrs	0.360719	20.7886
Subcortical white matter	24 hrs	0.266978	45.6309
Subcortical white matter	24 hrs	0.329132	31.3235
Subcortical white matter	24 hrs	0.379648	33.2378
Subcortical white matter	24 hrs	0.198169	30.093
Subcortical white matter	24 hrs	0.495807	9.95746
Subcortical white matter	24 hrs	0.181498	24.012
Subcortical white matter	24 hrs	0.144361	18.4
Subcortical white matter	24 hrs	0.613059	57.1038
Subcortical white matter	24 hrs	0.352235	27.9418
Subcortical white matter	24 hrs	0.248808	25.934
Subcortical white matter	24 hrs	0.273406	19.3198
Subcortical white matter	24 hrs	0.39849	36.3649
Subcortical white matter	24 hrs	0.465004	11.7351
Subcortical white matter	24 hrs	0.374247	19.9873
Subcortical white matter	24 hrs	0.286865	18.7969
Subcortical white matter	24 hrs	0.400007	36.7284
Subcortical white matter	24 hrs	0.320942	10.4383
Subcortical white matter	24 hrs	0.294378	29.7617
Subcortical white matter	24 hrs	0.490762	27.4773
Subcortical white matter	24 hrs	0.616765	2.61074
Subcortical white matter	24 hrs	0.318605	-1.75097
Subcortical white matter	24 hrs	0.179048	10.5213
Subcortical white matter	24 hrs	-0.0342428	6.35298
Subcortical white matter	24 hrs	0.348307	3.04532
Subcortical white matter	24 hrs	0.562832	3.70936
Subcortical white matter	24 hrs	0.231155	7.78953
Subcortical white matter	24 hrs	0.461794	6.84669
Subcortical white matter	24 hrs	0.236229	9.95632
Subcortical white matter	24 hrs	0.483059	-1.24079
Subcortical white matter	24 hrs	0.58148	2.40653
Subcortical white matter	24 hrs	0.539885	5.10899
Subcortical white matter	24 hrs	0.359855	15.3278
Subcortical white matter	24 hrs	0.11271	5.69538
Subcortical white matter	24 hrs	0.424685	7.65602
Subcortical white matter	24 hrs	0.37319	11.3358
Subcortical white matter	24 hrs	0.581854	12.881
Subcortical white matter	24 hrs	0.507699	1.08012
Subcortical white matter	24 hrs	0.229667	2.80969
Subcortical white matter	24 hrs	0.375698	17.7274
Subcortical white matter	24 hrs	-0.00406323	22.281
Subcortical white matter	24 hrs	0.201117	14.7699
Subcortical white matter	24 hrs	0.284905	14.0034
Subcortical white matter	24 hrs	0.296394	4.99579
Subcortical white matter	24 hrs	0.490719	-1.56292
Subcortical white matter	24 hrs	0.940586	3.99023
Subcortical white matter	24 hrs	0.535207	16.6472
Subcortical white matter	24 hrs	0.539156	-1.27113
Subcortical white matter	24 hrs	0.0711552	8.18624
Subcortical white matter	24 hrs	0.284826	13.3205
Subcortical white matter	24 hrs	0.082761	13.7428
Subcortical white matter	24 hrs	0.462987	11.428
Subcortical white matter	24 hrs	0.612866	-0.858817
Subcortical white matter	24 hrs	0.962427	-0.291347
Subcortical white matter	24 hrs	0.268822	6.55989
Subcortical white matter	24 hrs	0.576215	8.70491
Subcortical white matter	24 hrs	0.872429	11.2131
Subcortical white matter	24 hrs	1.35529	4.93538
Subcortical white matter	24 hrs	0.865757	0.835118
Subcortical white matter	24 hrs	0.292984	-0.258616
Subcortical white matter	24 hrs	0.0920966	5.69541
Subcortical white matter	24 hrs	0.0214257	8.58082
Subcortical white matter	24 hrs	0.596068	-2.14454
Subcortical white matter	24 hrs	0.342318	3.29941
Subcortical white matter	24 hrs	0.264466	4.34471
Subcortical white matter	48 hrs	0.281579	28.7748
Subcortical white matter	48 hrs	0.595623	17.706
Subcortical white matter	48 hrs	0.37843	25.8296
Subcortical white matter	48 hrs	-0.352656	12.8986
Subcortical white matter	48 hrs	0.330319	27.9917
Subcortical white matter	48 hrs	-0.0704454	10.415
Subcortical white matter	48 hrs	0.233446	15.6035
Subcortical white matter	48 hrs	0.355341	10.8876
Subcortical white matter	48 hrs	0.209747	20.0359
Subcortical white matter	48 hrs	0.108707	18.1111
Subcortical white matter	48 hrs	0.493203	41.3374
Subcortical white matter	48 hrs	0.514189	2.60605
Subcortical white matter	48 hrs	0.175741	24.2225
Subcortical white matter	48 hrs	0.33964	26.477
Subcortical white matter	48 hrs	0.339307	29.7653
Subcortical white matter	48 hrs	0.287706	22.0505
Subcortical white matter	48 hrs	0.376408	3.25191
Subcortical white matter	48 hrs	0.473692	37.3961
Subcortical white matter	48 hrs	0.505756	20.4174
Subcortical white matter	48 hrs	-0.0100072	14.1623
Subcortical white matter	48 hrs	0.359877	31.6457
Subcortical white matter	48 hrs	0.360719	14.997
Subcortical white matter	48 hrs	0.266978	36.2212
Subcortical white matter	48 hrs	0.329132	28.1958
Subcortical white matter	48 hrs	0.379648	36.2318
Subcortical white matter	48 hrs	0.198169	22.0012
Subcortical white matter	48 hrs	0.495807	14.4114
Subcortical white matter	48 hrs	0.181498	15.644
Subcortical white matter	48 hrs	0.144361	11.6195
Subcortical white matter	48 hrs	0.613059	38.7761
Subcortical white matter	48 hrs	0.352235	26.6152
Subcortical white matter	48 hrs	0.273406	20.1224
Subcortical white matter	48 hrs	0.39849	34.2443
Subcortical white matter	48 hrs	0.465004	8.88314
Subcortical white matter	48 hrs	0.374247	18.5072
Subcortical white matter	48 hrs	0.286865	20.6761
Subcortical white matter	48 hrs	0.400007	25.5773
Subcortical white matter	48 hrs	0.320942	12.0582
Subcortical white matter	48 hrs	0.294378	32.6057
Subcortical white matter	48 hrs	0.490762	24.5757
Subcortical white matter	48 hrs	0.616765	6.82885
Subcortical white matter	48 hrs	0.318605	3.61299
Subcortical white matter	48 hrs	0.179048	1.75915
Subcortical white matter	48 hrs	-0.0342428	3.73975
Subcortical white matter	48 hrs	0.348307	3.13026
Subcortical white matter	48 hrs	0.562832	-1.34469
Subcortical white matter	48 hrs	0.231155	15.9352
Subcortical white matter	48 hrs	0.461794	6.84719
Subcortical white matter	48 hrs	0.236229	9.33778
Subcortical white matter	48 hrs	0.483059	5.58356
Subcortical white matter	48 hrs	0.58148	5.6292
Subcortical white matter	48 hrs	0.539885	8.08072
Subcortical white matter	48 hrs	0.359855	14.5895
Subcortical white matter	48 hrs	0.11271	4.20502
Subcortical white matter	48 hrs	0.424685	13.342
Subcortical white matter	48 hrs	0.37319	16.4017
Subcortical white matter	48 hrs	1.22433	1.96343
Subcortical white matter	48 hrs	0.581854	18.3465
Subcortical white matter	48 hrs	0.507699	5.6646
Subcortical white matter	48 hrs	0.229667	1.568
Subcortical white matter	48 hrs	0.375698	20.8862
Subcortical white matter	48 hrs	-0.00406323	13.2964
Subcortical white matter	48 hrs	0.201117	18.1214
Subcortical white matter	48 hrs	0.284905	18.3065
Subcortical white matter	48 hrs	0.296394	7.61542
Subcortical white matter	48 hrs	0.490719	1.59297
Subcortical white matter	48 hrs	0.940586	7.40891
Subcortical white matter	48 hrs	0.535207	17.3517
Subcortical white matter	48 hrs	0.539156	1.17719
Subcortical white matter	48 hrs	0.0711552	12.3917
Subcortical white matter	48 hrs	0.284826	15.0299
Subcortical white matter	48 hrs	0.358745	7.42593
Subcortical white matter	48 hrs	0.082761	14.3893
Subcortical white matter	48 hrs	1.27478	4.71697
Subcortical white matter	48 hrs	1.11173	0.989314
Subcortical white matter	48 hrs	0.462987	11.9814
Subcortical white matter	48 hrs	1.23168	27.7686
Subcortical white matter	48 hrs	1.66907	0.140268
Subcortical white matter	48 hrs	0.612866	2.1182
Subcortical white matter	48 hrs	0.227247	6.94707
Subcortical white matter	48 hrs	0.962427	4.66198
Subcortical white matter	48 hrs	0.268822	2.0628
Subcortical white matter	48 hrs	0.576215	8.78811
Subcortical white matter	48 hrs	0.872429	6.3714
Subcortical white matter	48 hrs	1.35529	-0.23578
Subcortical white matter	48 hrs	0.865757	-2.21987
Subcortical white matter	48 hrs	0.292984	-0.529167
Subcortical white matter	48 hrs	0.0920966	5.83873
Subcortical white matter	48 hrs	0.0214257	14.0251
Subcortical white matter	48 hrs	0.596068	2.78056
Subcortical white matter	48 hrs	0.342318	7.98367
Subcortical white matter	48 hrs	0.264466	2.60826

## Sheet: Figure 2B E
Region	Time	GFAP (pg/mL)	CSF tracer enrichment (%)
Cerebral cortex	24 hrs	39.31	120.14
Cerebral cortex	24 hrs	56.725	48.9756
Cerebral cortex	24 hrs	87.1444	77.5917
Cerebral cortex	24 hrs	31.1167	62.2276
Cerebral cortex	24 hrs	26.8333	110.307
Cerebral cortex	24 hrs	31.02	32.0001
Cerebral cortex	24 hrs	85.27	52.8363
Cerebral cortex	24 hrs	23.47	37.2438
Cerebral cortex	24 hrs	27	80.2857
Cerebral cortex	24 hrs	21.77	45.5916
Cerebral cortex	24 hrs	114.5	100.331
Cerebral cortex	24 hrs	22.05	28.9368
Cerebral cortex	24 hrs	78.5	125.435
Cerebral cortex	24 hrs	44.48	89.1743
Cerebral cortex	24 hrs	20.1	95.9864
Cerebral cortex	24 hrs	16.358	27.936
Cerebral cortex	24 hrs	46.09	148.089
Cerebral cortex	24 hrs	48.86	96.4424
Cerebral cortex	24 hrs	15.7711	34.847
Cerebral cortex	24 hrs	111.94	97.2278
Cerebral cortex	24 hrs	18.9333	57.6705
Cerebral cortex	24 hrs	87.7333	117.82
Cerebral cortex	24 hrs	20.85	105.402
Cerebral cortex	24 hrs	70.5111	93.5681
Cerebral cortex	24 hrs	42.2375	82.5223
Cerebral cortex	24 hrs	39.6333	19.227
Cerebral cortex	24 hrs	31.8111	77.7387
Cerebral cortex	24 hrs	68.3875	75.3006
Cerebral cortex	24 hrs	46.4667	166.58
Cerebral cortex	24 hrs	83.7875	95.1366
Cerebral cortex	24 hrs	13.3344	71.9094
Cerebral cortex	24 hrs	29.68	67.8901
Cerebral cortex	24 hrs	26.82	116.092
Cerebral cortex	24 hrs	43.05	31.9448
Cerebral cortex	24 hrs	56.57	60.4063
Cerebral cortex	24 hrs	80.93	68.478
Cerebral cortex	24 hrs	54.14	111.428
Cerebral cortex	24 hrs	113.19	38.1052
Cerebral cortex	24 hrs	91.9889	95.5765
Cerebral cortex	24 hrs	29.25	83.7159
Cerebral cortex	24 hrs	60.125	8.98771
Cerebral cortex	24 hrs	89.9333	9.38441
Cerebral cortex	24 hrs	149.625	25.1764
Cerebral cortex	24 hrs	106.175	8.59171
Cerebral cortex	24 hrs	125.833	4.14774
Cerebral cortex	24 hrs	193.5	15.3707
Cerebral cortex	24 hrs	59	18.0408
Cerebral cortex	24 hrs	163.625	12.8827
Cerebral cortex	24 hrs	195.25	13.1334
Cerebral cortex	24 hrs	115.75	4.97988
Cerebral cortex	24 hrs	49.6	10.0789
Cerebral cortex	24 hrs	219.375	10.1773
Cerebral cortex	24 hrs	141.875	94.0745
Cerebral cortex	24 hrs	93.25	8.39462
Cerebral cortex	24 hrs	128.167	24.8663
Cerebral cortex	24 hrs	152.625	29.8577
Cerebral cortex	24 hrs	219.714	36.1692
Cerebral cortex	24 hrs	76.6857	6.16761
Cerebral cortex	24 hrs	195.429	7.54216
Cerebral cortex	24 hrs	135.25	43.5048
Cerebral cortex	24 hrs	176.675	91.5909
Cerebral cortex	24 hrs	155	42.9717
Cerebral cortex	24 hrs	136.45	33.2607
Cerebral cortex	24 hrs	31.9125	24.6866
Cerebral cortex	24 hrs	143.429	3.88893
Cerebral cortex	24 hrs	62.2625	12.2177
Cerebral cortex	24 hrs	88.6286	34.1911
Cerebral cortex	24 hrs	141.68	-0.617412
Cerebral cortex	24 hrs	113.664	14.6656
Cerebral cortex	24 hrs	81.1	44.8583
Cerebral cortex	24 hrs	153	33.8053
Cerebral cortex	24 hrs	147.267	55.8534
Cerebral cortex	24 hrs	159.556	4.09116
Cerebral cortex	24 hrs	94.2364	1.78094
Cerebral cortex	24 hrs	226.091	9.99678
Cerebral cortex	24 hrs	145.556	14.3047
Cerebral cortex	24 hrs	114.573	25.7814
Cerebral cortex	24 hrs	189	7.2557
Cerebral cortex	24 hrs	90.4818	1.30888
Cerebral cortex	24 hrs	117.67	14.6773
Cerebral cortex	24 hrs	92.01	9.76549
Cerebral cortex	24 hrs	152.864	5.18802
Cerebral cortex	24 hrs	101.96	6.90985
Cerebral cortex	24 hrs	122.7	11.4891
Cerebral cortex	48 hrs	39.31	46.996
Cerebral cortex	48 hrs	56.725	33.8776
Cerebral cortex	48 hrs	87.1444	37.5943
Cerebral cortex	48 hrs	31.1167	35.5133
Cerebral cortex	48 hrs	26.8333	61.0986
Cerebral cortex	48 hrs	31.02	16.2487
Cerebral cortex	48 hrs	85.27	34.1929
Cerebral cortex	48 hrs	23.47	24.0243
Cerebral cortex	48 hrs	27	31.5296
Cerebral cortex	48 hrs	21.77	26.8047
Cerebral cortex	48 hrs	114.5	87.8723
Cerebral cortex	48 hrs	22.05	9.24118
Cerebral cortex	48 hrs	78.5	67.6018
Cerebral cortex	48 hrs	44.48	49.5613
Cerebral cortex	48 hrs	20.1	74.2472
Cerebral cortex	48 hrs	58.61	34.4441
Cerebral cortex	48 hrs	16.358	14.4769
Cerebral cortex	48 hrs	46.09	77.7283
Cerebral cortex	48 hrs	48.86	42.1409
Cerebral cortex	48 hrs	15.7711	25.3684
Cerebral cortex	48 hrs	111.94	64.1508
Cerebral cortex	48 hrs	18.9333	29.9857
Cerebral cortex	48 hrs	87.7333	81.5589
Cerebral cortex	48 hrs	20.85	51.6654
Cerebral cortex	48 hrs	70.5111	65.8749
Cerebral cortex	48 hrs	42.2375	46.8802
Cerebral cortex	48 hrs	39.6333	19.359
Cerebral cortex	48 hrs	31.8111	30.703
Cerebral cortex	48 hrs	68.3875	48.8866
Cerebral cortex	48 hrs	46.4667	77.3853
Cerebral cortex	48 hrs	83.7875	57.9184
Cerebral cortex	48 hrs	29.68	35.9333
Cerebral cortex	48 hrs	26.82	74.1672
Cerebral cortex	48 hrs	43.05	16.1572
Cerebral cortex	48 hrs	56.57	33.8501
Cerebral cortex	48 hrs	80.93	50.8329
Cerebral cortex	48 hrs	54.14	52.9272
Cerebral cortex	48 hrs	113.19	27.7555
Cerebral cortex	48 hrs	91.9889	64.0055
Cerebral cortex	48 hrs	29.25	48.2913
Cerebral cortex	48 hrs	60.125	10.5728
Cerebral cortex	48 hrs	89.9333	15.8707
Cerebral cortex	48 hrs	149.625	9.39978
Cerebral cortex	48 hrs	106.175	6.19059
Cerebral cortex	48 hrs	125.833	3.27018
Cerebral cortex	48 hrs	193.5	2.54345
Cerebral cortex	48 hrs	59	23.6471
Cerebral cortex	48 hrs	163.625	9.71472
Cerebral cortex	48 hrs	195.25	10.9832
Cerebral cortex	48 hrs	115.75	11.1048
Cerebral cortex	48 hrs	49.6	11.2229
Cerebral cortex	48 hrs	219.375	11.1302
Cerebral cortex	48 hrs	141.875	75.6524
Cerebral cortex	48 hrs	93.25	6.54317
Cerebral cortex	48 hrs	128.167	26.2716
Cerebral cortex	48 hrs	152.625	32.6001
Cerebral cortex	48 hrs	112.967	11.3218
Cerebral cortex	48 hrs	219.714	34.1112
Cerebral cortex	48 hrs	76.6857	10.266
Cerebral cortex	48 hrs	195.429	3.0306
Cerebral cortex	48 hrs	135.25	38.5284
Cerebral cortex	48 hrs	176.675	65.22
Cerebral cortex	48 hrs	155	42.3763
Cerebral cortex	48 hrs	136.45	35.6026
Cerebral cortex	48 hrs	31.9125	16.6939
Cerebral cortex	48 hrs	143.429	5.77171
Cerebral cortex	48 hrs	62.2625	10.9232
Cerebral cortex	48 hrs	88.6286	24.5996
Cerebral cortex	48 hrs	141.68	1.79399
Cerebral cortex	48 hrs	113.664	18.2225
Cerebral cortex	48 hrs	81.1	33.3128
Cerebral cortex	48 hrs	80.8	10.8859
Cerebral cortex	48 hrs	153	24.5231
Cerebral cortex	48 hrs	325.778	5.24825
Cerebral cortex	48 hrs	95.7444	4.7166
Cerebral cortex	48 hrs	147.267	56.0891
Cerebral cortex	48 hrs	151	43.2233
Cerebral cortex	48 hrs	169.222	8.08928
Cerebral cortex	48 hrs	159.556	4.38925
Cerebral cortex	48 hrs	47.5167	11.7436
Cerebral cortex	48 hrs	94.2364	6.53103
Cerebral cortex	48 hrs	226.091	3.36671
Cerebral cortex	48 hrs	145.556	12.2502
Cerebral cortex	48 hrs	114.573	12.1561
Cerebral cortex	48 hrs	189	-0.758097
Cerebral cortex	48 hrs	90.4818	1.78244
Cerebral cortex	48 hrs	117.67	9.32912
Cerebral cortex	48 hrs	92.01	16.4262
Cerebral cortex	48 hrs	152.864	6.43669
Cerebral cortex	48 hrs	101.96	11.4643
Cerebral cortex	48 hrs	122.7	6.60339
Subcortical white matter	24 hrs	39.31	43.6927
Subcortical white matter	24 hrs	56.725	17.0026
Subcortical white matter	24 hrs	87.1444	36.9945
Subcortical white matter	24 hrs	31.1167	19.4972
Subcortical white matter	24 hrs	26.8333	30.7617
Subcortical white matter	24 hrs	31.02	11.1791
Subcortical white matter	24 hrs	85.27	20.2309
Subcortical white matter	24 hrs	23.47	11.6968
Subcortical white matter	24 hrs	27	26.0492
Subcortical white matter	24 hrs	21.77	20.1153
Subcortical white matter	24 hrs	114.5	31.9867
Subcortical white matter	24 hrs	22.05	9.40832
Subcortical white matter	24 hrs	78.5	37.5211
Subcortical white matter	24 hrs	44.48	35.9149
Subcortical white matter	24 hrs	20.1	27.4654
Subcortical white matter	24 hrs	16.358	7.74709
Subcortical white matter	24 hrs	46.09	54.8613
Subcortical white matter	24 hrs	48.86	33.3493
Subcortical white matter	24 hrs	15.7711	10.7664
Subcortical white matter	24 hrs	111.94	37.6803
Subcortical white matter	24 hrs	18.9333	20.7886
Subcortical white matter	24 hrs	87.7333	45.6309
Subcortical white matter	24 hrs	20.85	31.3235
Subcortical white matter	24 hrs	70.5111	33.2378
Subcortical white matter	24 hrs	42.2375	30.093
Subcortical white matter	24 hrs	39.6333	9.95746
Subcortical white matter	24 hrs	31.8111	24.012
Subcortical white matter	24 hrs	68.3875	18.4
Subcortical white matter	24 hrs	46.4667	57.1038
Subcortical white matter	24 hrs	83.7875	27.9418
Subcortical white matter	24 hrs	13.3344	25.934
Subcortical white matter	24 hrs	29.68	19.3198
Subcortical white matter	24 hrs	26.82	36.3649
Subcortical white matter	24 hrs	43.05	11.7351
Subcortical white matter	24 hrs	56.57	19.9873
Subcortical white matter	24 hrs	80.93	18.7969
Subcortical white matter	24 hrs	54.14	36.7284
Subcortical white matter	24 hrs	113.19	10.4383
Subcortical white matter	24 hrs	91.9889	29.7617
Subcortical white matter	24 hrs	29.25	27.4773
Subcortical white matter	24 hrs	60.125	2.61074
Subcortical white matter	24 hrs	89.9333	-1.75097
Subcortical white matter	24 hrs	149.625	10.5213
Subcortical white matter	24 hrs	106.175	6.35298
Subcortical white matter	24 hrs	125.833	3.04532
Subcortical white matter	24 hrs	193.5	3.70936
Subcortical white matter	24 hrs	59	7.78953
Subcortical white matter	24 hrs	163.625	6.84669
Subcortical white matter	24 hrs	195.25	9.95632
Subcortical white matter	24 hrs	115.75	-1.24079
Subcortical white matter	24 hrs	49.6	2.40653
Subcortical white matter	24 hrs	219.375	5.10899
Subcortical white matter	24 hrs	141.875	15.3278
Subcortical white matter	24 hrs	93.25	5.69538
Subcortical white matter	24 hrs	128.167	7.65602
Subcortical white matter	24 hrs	152.625	11.3358
Subcortical white matter	24 hrs	219.714	12.881
Subcortical white matter	24 hrs	76.6857	1.08012
Subcortical white matter	24 hrs	195.429	2.80969
Subcortical white matter	24 hrs	135.25	17.7274
Subcortical white matter	24 hrs	176.675	22.281
Subcortical white matter	24 hrs	155	14.7699
Subcortical white matter	24 hrs	136.45	14.0034
Subcortical white matter	24 hrs	31.9125	4.99579
Subcortical white matter	24 hrs	143.429	-1.56292
Subcortical white matter	24 hrs	62.2625	3.99023
Subcortical white matter	24 hrs	88.6286	16.6472
Subcortical white matter	24 hrs	141.68	-1.27113
Subcortical white matter	24 hrs	113.664	8.18624
Subcortical white matter	24 hrs	81.1	13.3205
Subcortical white matter	24 hrs	153	13.7428
Subcortical white matter	24 hrs	147.267	11.428
Subcortical white matter	24 hrs	159.556	-0.858817
Subcortical white matter	24 hrs	94.2364	-0.291347
Subcortical white matter	24 hrs	226.091	6.55989
Subcortical white matter	24 hrs	145.556	8.70491
Subcortical white matter	24 hrs	114.573	11.2131
Subcortical white matter	24 hrs	189	0.835118
Subcortical white matter	24 hrs	90.4818	-0.258616
Subcortical white matter	24 hrs	117.67	5.69541
Subcortical white matter	24 hrs	92.01	8.58082
Subcortical white matter	24 hrs	152.864	-2.14454
Subcortical white matter	24 hrs	101.96	3.29941
Subcortical white matter	24 hrs	122.7	4.34471
Subcortical white matter	48 hrs	39.31	28.7748
Subcortical white matter	48 hrs	56.725	17.706
Subcortical white matter	48 hrs	87.1444	25.8296
Subcortical white matter	48 hrs	31.1167	12.8986
Subcortical white matter	48 hrs	26.8333	27.9917
Subcortical white matter	48 hrs	31.02	10.415
Subcortical white matter	48 hrs	85.27	15.6035
Subcortical white matter	48 hrs	23.47	10.8876
Subcortical white matter	48 hrs	27	20.0359
Subcortical white matter	48 hrs	21.77	18.1111
Subcortical white matter	48 hrs	114.5	41.3374
Subcortical white matter	48 hrs	22.05	2.60605
Subcortical white matter	48 hrs	78.5	24.2225
Subcortical white matter	48 hrs	44.48	26.477
Subcortical white matter	48 hrs	20.1	29.7653
Subcortical white matter	48 hrs	58.61	22.0505
Subcortical white matter	48 hrs	16.358	3.25191
Subcortical white matter	48 hrs	46.09	37.3961
Subcortical white matter	48 hrs	48.86	20.4174
Subcortical white matter	48 hrs	15.7711	14.1623
Subcortical white matter	48 hrs	111.94	31.6457
Subcortical white matter	48 hrs	18.9333	14.997
Subcortical white matter	48 hrs	87.7333	36.2212
Subcortical white matter	48 hrs	20.85	28.1958
Subcortical white matter	48 hrs	70.5111	36.2318
Subcortical white matter	48 hrs	42.2375	22.0012
Subcortical white matter	48 hrs	39.6333	14.4114
Subcortical white matter	48 hrs	31.8111	15.644
Subcortical white matter	48 hrs	68.3875	11.6195
Subcortical white matter	48 hrs	46.4667	38.7761
Subcortical white matter	48 hrs	83.7875	26.6152
Subcortical white matter	48 hrs	29.68	20.1224
Subcortical white matter	48 hrs	26.82	34.2443
Subcortical white matter	48 hrs	43.05	8.88314
Subcortical white matter	48 hrs	56.57	18.5072
Subcortical white matter	48 hrs	80.93	20.6761
Subcortical white matter	48 hrs	54.14	25.5773
Subcortical white matter	48 hrs	113.19	12.0582
Subcortical white matter	48 hrs	91.9889	32.6057
Subcortical white matter	48 hrs	29.25	24.5757
Subcortical white matter	48 hrs	60.125	6.82885
Subcortical white matter	48 hrs	89.9333	3.61299
Subcortical white matter	48 hrs	149.625	1.75915
Subcortical white matter	48 hrs	106.175	3.73975
Subcortical white matter	48 hrs	125.833	3.13026
Subcortical white matter	48 hrs	193.5	-1.34469
Subcortical white matter	48 hrs	59	15.9352
Subcortical white matter	48 hrs	163.625	6.84719
Subcortical white matter	48 hrs	195.25	9.33778
Subcortical white matter	48 hrs	115.75	5.58356
Subcortical white matter	48 hrs	49.6	5.6292
Subcortical white matter	48 hrs	219.375	8.08072
Subcortical white matter	48 hrs	141.875	14.5895
Subcortical white matter	48 hrs	93.25	4.20502
Subcortical white matter	48 hrs	128.167	13.342
Subcortical white matter	48 hrs	152.625	16.4017
Subcortical white matter	48 hrs	112.967	1.96343
Subcortical white matter	48 hrs	219.714	18.3465
Subcortical white matter	48 hrs	76.6857	5.6646
Subcortical white matter	48 hrs	195.429	1.568
Subcortical white matter	48 hrs	135.25	20.8862
Subcortical white matter	48 hrs	176.675	13.2964
Subcortical white matter	48 hrs	155	18.1214
Subcortical white matter	48 hrs	136.45	18.3065
Subcortical white matter	48 hrs	31.9125	7.61542
Subcortical white matter	48 hrs	143.429	1.59297
Subcortical white matter	48 hrs	62.2625	7.40891
Subcortical white matter	48 hrs	88.6286	17.3517
Subcortical white matter	48 hrs	141.68	1.17719
Subcortical white matter	48 hrs	113.664	12.3917
Subcortical white matter	48 hrs	81.1	15.0299
Subcortical white matter	48 hrs	80.8	7.42593
Subcortical white matter	48 hrs	153	14.3893
Subcortical white matter	48 hrs	325.778	4.71697
Subcortical white matter	48 hrs	95.7444	0.989314
Subcortical white matter	48 hrs	147.267	11.9814
Subcortical white matter	48 hrs	151	27.7686
Subcortical white matter	48 hrs	169.222	0.140268
Subcortical white matter	48 hrs	159.556	2.1182
Subcortical white matter	48 hrs	47.5167	6.94707
Subcortical white matter	48 hrs	94.2364	4.66198
Subcortical white matter	48 hrs	226.091	2.0628
Subcortical white matter	48 hrs	145.556	8.78811
Subcortical white matter	48 hrs	114.573	6.3714
Subcortical white matter	48 hrs	189	-2.21987
Subcortical white matter	48 hrs	90.4818	-0.529167
Subcortical white matter	48 hrs	117.67	5.83873
Subcortical white matter	48 hrs	92.01	14.0251
Subcortical white matter	48 hrs	152.864	2.78056
Subcortical white matter	48 hrs	101.96	7.98367
Subcortical white matter	48 hrs	122.7	2.60826

## Sheet: Figure 2C F
Region	Time	NFL (pg/mL)	CSF tracer enrichment (%)
Cerebral cortex	24 hrs	7.33	120.14
Cerebral cortex	24 hrs	12.25	48.9756
Cerebral cortex	24 hrs	12.0967	77.5917
Cerebral cortex	24 hrs	5.71833	62.2276
Cerebral cortex	24 hrs	10.15	110.307
Cerebral cortex	24 hrs	8.25	32.0001
Cerebral cortex	24 hrs	15.8	52.8363
Cerebral cortex	24 hrs	4.37	37.2438
Cerebral cortex	24 hrs	3.818	80.2857
Cerebral cortex	24 hrs	2.96	45.5916
Cerebral cortex	24 hrs	33.78	100.331
Cerebral cortex	24 hrs	4.778	28.9368
Cerebral cortex	24 hrs	4.16	125.435
Cerebral cortex	24 hrs	5.691	89.1743
Cerebral cortex	24 hrs	8.759	95.9864
Cerebral cortex	24 hrs	7.09	27.936
Cerebral cortex	24 hrs	3.453	148.089
Cerebral cortex	24 hrs	8.498	96.4424
Cerebral cortex	24 hrs	13.5889	34.847
Cerebral cortex	24 hrs	27.31	97.2278
Cerebral cortex	24 hrs	11.2867	57.6705
Cerebral cortex	24 hrs	11.9556	117.82
Cerebral cortex	24 hrs	2.309	105.402
Cerebral cortex	24 hrs	7.42444	93.5681
Cerebral cortex	24 hrs	9.21125	82.5223
Cerebral cortex	24 hrs	9.16778	19.227
Cerebral cortex	24 hrs	5.76444	77.7387
Cerebral cortex	24 hrs	5.1375	75.3006
Cerebral cortex	24 hrs	8.89333	166.58
Cerebral cortex	24 hrs	15.4125	95.1366
Cerebral cortex	24 hrs	2.91444	71.9094
Cerebral cortex	24 hrs	5.498	67.8901
Cerebral cortex	24 hrs	9.361	116.092
Cerebral cortex	24 hrs	13.55	31.9448
Cerebral cortex	24 hrs	8.162	60.4063
Cerebral cortex	24 hrs	24.55	68.478
Cerebral cortex	24 hrs	6.649	111.428
Cerebral cortex	24 hrs	12.294	38.1052
Cerebral cortex	24 hrs	17.6667	95.5765
Cerebral cortex	24 hrs	4.593	83.7159
Cerebral cortex	24 hrs	49	8.98771
Cerebral cortex	24 hrs	9.47833	9.38441
Cerebral cortex	24 hrs	17.3875	25.1764
Cerebral cortex	24 hrs	16.1875	8.59171
Cerebral cortex	24 hrs	33.2167	4.14774
Cerebral cortex	24 hrs	29.5333	15.3707
Cerebral cortex	24 hrs	15.65	18.0408
Cerebral cortex	24 hrs	24.7	12.8827
Cerebral cortex	24 hrs	19.525	13.1334
Cerebral cortex	24 hrs	21.9875	4.97988
Cerebral cortex	24 hrs	20.2875	10.0789
Cerebral cortex	24 hrs	57.3875	10.1773
Cerebral cortex	24 hrs	13.8625	94.0745
Cerebral cortex	24 hrs	31.225	8.39462
Cerebral cortex	24 hrs	21.8167	24.8663
Cerebral cortex	24 hrs	46.5	29.8577
Cerebral cortex	24 hrs	26.5286	36.1692
Cerebral cortex	24 hrs	16.1857	6.16761
Cerebral cortex	24 hrs	31.1571	7.54216
Cerebral cortex	24 hrs	24.4125	43.5048
Cerebral cortex	24 hrs	19.6125	91.5909
Cerebral cortex	24 hrs	31.5625	42.9717
Cerebral cortex	24 hrs	39.775	33.2607
Cerebral cortex	24 hrs	6.895	24.6866
Cerebral cortex	24 hrs	35.7143	3.88893
Cerebral cortex	24 hrs	14	12.2177
Cerebral cortex	24 hrs	42.8857	34.1911
Cerebral cortex	24 hrs	43.88	-0.617412
Cerebral cortex	24 hrs	12.6336	14.6656
Cerebral cortex	24 hrs	27	44.8583
Cerebral cortex	24 hrs	24.2429	33.8053
Cerebral cortex	24 hrs	27.8444	55.8534
Cerebral cortex	24 hrs	16.9889	4.09116
Cerebral cortex	24 hrs	25.3182	1.78094
Cerebral cortex	24 hrs	42.3	9.99678
Cerebral cortex	24 hrs	18.7778	14.3047
Cerebral cortex	24 hrs	19.4455	25.7814
Cerebral cortex	24 hrs	18.4444	7.2557
Cerebral cortex	24 hrs	17.6455	1.30888
Cerebral cortex	24 hrs	67.38	14.6773
Cerebral cortex	24 hrs	49.45	9.76549
Cerebral cortex	24 hrs	35.6182	5.18802
Cerebral cortex	24 hrs	29.09	6.90985
Cerebral cortex	24 hrs	19.9636	11.4891
Cerebral cortex	48 hrs	7.33	46.996
Cerebral cortex	48 hrs	12.25	33.8776
Cerebral cortex	48 hrs	12.0967	37.5943
Cerebral cortex	48 hrs	5.71833	35.5133
Cerebral cortex	48 hrs	10.15	61.0986
Cerebral cortex	48 hrs	8.25	16.2487
Cerebral cortex	48 hrs	15.8	34.1929
Cerebral cortex	48 hrs	4.37	24.0243
Cerebral cortex	48 hrs	3.818	31.5296
Cerebral cortex	48 hrs	2.96	26.8047
Cerebral cortex	48 hrs	33.78	87.8723
Cerebral cortex	48 hrs	4.778	9.24118
Cerebral cortex	48 hrs	4.16	67.6018
Cerebral cortex	48 hrs	5.691	49.5613
Cerebral cortex	48 hrs	8.759	74.2472
Cerebral cortex	48 hrs	6.417	34.4441
Cerebral cortex	48 hrs	7.09	14.4769
Cerebral cortex	48 hrs	3.453	77.7283
Cerebral cortex	48 hrs	8.498	42.1409
Cerebral cortex	48 hrs	13.5889	25.3684
Cerebral cortex	48 hrs	27.31	64.1508
Cerebral cortex	48 hrs	11.2867	29.9857
Cerebral cortex	48 hrs	11.9556	81.5589
Cerebral cortex	48 hrs	2.309	51.6654
Cerebral cortex	48 hrs	7.42444	65.8749
Cerebral cortex	48 hrs	9.21125	46.8802
Cerebral cortex	48 hrs	9.16778	19.359
Cerebral cortex	48 hrs	5.76444	30.703
Cerebral cortex	48 hrs	5.1375	48.8866
Cerebral cortex	48 hrs	8.89333	77.3853
Cerebral cortex	48 hrs	15.4125	57.9184
Cerebral cortex	48 hrs	5.498	35.9333
Cerebral cortex	48 hrs	9.361	74.1672
Cerebral cortex	48 hrs	13.55	16.1572
Cerebral cortex	48 hrs	8.162	33.8501
Cerebral cortex	48 hrs	24.55	50.8329
Cerebral cortex	48 hrs	6.649	52.9272
Cerebral cortex	48 hrs	12.294	27.7555
Cerebral cortex	48 hrs	17.6667	64.0055
Cerebral cortex	48 hrs	4.593	48.2913
Cerebral cortex	48 hrs	49	10.5728
Cerebral cortex	48 hrs	9.47833	15.8707
Cerebral cortex	48 hrs	17.3875	9.39978
Cerebral cortex	48 hrs	16.1875	6.19059
Cerebral cortex	48 hrs	33.2167	3.27018
Cerebral cortex	48 hrs	29.5333	2.54345
Cerebral cortex	48 hrs	15.65	23.6471
Cerebral cortex	48 hrs	24.7	9.71472
Cerebral cortex	48 hrs	19.525	10.9832
Cerebral cortex	48 hrs	21.9875	11.1048
Cerebral cortex	48 hrs	20.2875	11.2229
Cerebral cortex	48 hrs	57.3875	11.1302
Cerebral cortex	48 hrs	13.8625	75.6524
Cerebral cortex	48 hrs	31.225	6.54317
Cerebral cortex	48 hrs	21.8167	26.2716
Cerebral cortex	48 hrs	46.5	32.6001
Cerebral cortex	48 hrs	26.2	11.3218
Cerebral cortex	48 hrs	26.5286	34.1112
Cerebral cortex	48 hrs	16.1857	10.266
Cerebral cortex	48 hrs	31.1571	3.0306
Cerebral cortex	48 hrs	24.4125	38.5284
Cerebral cortex	48 hrs	19.6125	65.22
Cerebral cortex	48 hrs	31.5625	42.3763
Cerebral cortex	48 hrs	39.775	35.6026
Cerebral cortex	48 hrs	6.895	16.6939
Cerebral cortex	48 hrs	35.7143	5.77171
Cerebral cortex	48 hrs	14	10.9232
Cerebral cortex	48 hrs	42.8857	24.5996
Cerebral cortex	48 hrs	43.88	1.79399
Cerebral cortex	48 hrs	12.6336	18.2225
Cerebral cortex	48 hrs	27	33.3128
Cerebral cortex	48 hrs	17.1143	10.8859
Cerebral cortex	48 hrs	24.2429	24.5231
Cerebral cortex	48 hrs	36.5667	5.24825
Cerebral cortex	48 hrs	10.5989	4.7166
Cerebral cortex	48 hrs	27.8444	56.0891
Cerebral cortex	48 hrs	29.55	43.2233
Cerebral cortex	48 hrs	32.7444	8.08928
Cerebral cortex	48 hrs	16.9889	4.38925
Cerebral cortex	48 hrs	37.9833	11.7436
Cerebral cortex	48 hrs	25.3182	6.53103
Cerebral cortex	48 hrs	42.3	3.36671
Cerebral cortex	48 hrs	18.7778	12.2502
Cerebral cortex	48 hrs	19.4455	12.1561
Cerebral cortex	48 hrs	18.4444	-0.758097
Cerebral cortex	48 hrs	17.6455	1.78244
Cerebral cortex	48 hrs	67.38	9.32912
Cerebral cortex	48 hrs	49.45	16.4262
Cerebral cortex	48 hrs	35.6182	6.43669
Cerebral cortex	48 hrs	29.09	11.4643
Cerebral cortex	48 hrs	19.9636	6.60339
Subcortical white matter	24 hrs	7.33	43.6927
Subcortical white matter	24 hrs	12.25	17.0026
Subcortical white matter	24 hrs	12.0967	36.9945
Subcortical white matter	24 hrs	5.71833	19.4972
Subcortical white matter	24 hrs	10.15	30.7617
Subcortical white matter	24 hrs	8.25	11.1791
Subcortical white matter	24 hrs	15.8	20.2309
Subcortical white matter	24 hrs	4.37	11.6968
Subcortical white matter	24 hrs	3.818	26.0492
Subcortical white matter	24 hrs	2.96	20.1153
Subcortical white matter	24 hrs	33.78	31.9867
Subcortical white matter	24 hrs	4.778	9.40832
Subcortical white matter	24 hrs	4.16	37.5211
Subcortical white matter	24 hrs	5.691	35.9149
Subcortical white matter	24 hrs	8.759	27.4654
Subcortical white matter	24 hrs	7.09	7.74709
Subcortical white matter	24 hrs	3.453	54.8613
Subcortical white matter	24 hrs	8.498	33.3493
Subcortical white matter	24 hrs	13.5889	10.7664
Subcortical white matter	24 hrs	27.31	37.6803
Subcortical white matter	24 hrs	11.2867	20.7886
Subcortical white matter	24 hrs	11.9556	45.6309
Subcortical white matter	24 hrs	2.309	31.3235
Subcortical white matter	24 hrs	7.42444	33.2378
Subcortical white matter	24 hrs	9.21125	30.093
Subcortical white matter	24 hrs	9.16778	9.95746
Subcortical white matter	24 hrs	5.76444	24.012
Subcortical white matter	24 hrs	5.1375	18.4
Subcortical white matter	24 hrs	8.89333	57.1038
Subcortical white matter	24 hrs	15.4125	27.9418
Subcortical white matter	24 hrs	2.91444	25.934
Subcortical white matter	24 hrs	5.498	19.3198
Subcortical white matter	24 hrs	9.361	36.3649
Subcortical white matter	24 hrs	13.55	11.7351
Subcortical white matter	24 hrs	8.162	19.9873
Subcortical white matter	24 hrs	24.55	18.7969
Subcortical white matter	24 hrs	6.649	36.7284
Subcortical white matter	24 hrs	12.294	10.4383
Subcortical white matter	24 hrs	17.6667	29.7617
Subcortical white matter	24 hrs	4.593	27.4773
Subcortical white matter	24 hrs	49	2.61074
Subcortical white matter	24 hrs	9.47833	-1.75097
Subcortical white matter	24 hrs	17.3875	10.5213
Subcortical white matter	24 hrs	16.1875	6.35298
Subcortical white matter	24 hrs	33.2167	3.04532
Subcortical white matter	24 hrs	29.5333	3.70936
Subcortical white matter	24 hrs	15.65	7.78953
Subcortical white matter	24 hrs	24.7	6.84669
Subcortical white matter	24 hrs	19.525	9.95632
Subcortical white matter	24 hrs	21.9875	-1.24079
Subcortical white matter	24 hrs	20.2875	2.40653
Subcortical white matter	24 hrs	57.3875	5.10899
Subcortical white matter	24 hrs	13.8625	15.3278
Subcortical white matter	24 hrs	31.225	5.69538
Subcortical white matter	24 hrs	21.8167	7.65602
Subcortical white matter	24 hrs	46.5	11.3358
Subcortical white matter	24 hrs	26.5286	12.881
Subcortical white matter	24 hrs	16.1857	1.08012
Subcortical white matter	24 hrs	31.1571	2.80969
Subcortical white matter	24 hrs	24.4125	17.7274
Subcortical white matter	24 hrs	19.6125	22.281
Subcortical white matter	24 hrs	31.5625	14.7699
Subcortical white matter	24 hrs	39.775	14.0034
Subcortical white matter	24 hrs	6.895	4.99579
Subcortical white matter	24 hrs	35.7143	-1.56292
Subcortical white matter	24 hrs	14	3.99023
Subcortical white matter	24 hrs	42.8857	16.6472
Subcortical white matter	24 hrs	43.88	-1.27113
Subcortical white matter	24 hrs	12.6336	8.18624
Subcortical white matter	24 hrs	27	13.3205
Subcortical white matter	24 hrs	24.2429	13.7428
Subcortical white matter	24 hrs	27.8444	11.428
Subcortical white matter	24 hrs	16.9889	-0.858817
Subcortical white matter	24 hrs	25.3182	-0.291347
Subcortical white matter	24 hrs	42.3	6.55989
Subcortical white matter	24 hrs	18.7778	8.70491
Subcortical white matter	24 hrs	19.4455	11.2131
Subcortical white matter	24 hrs	18.4444	0.835118
Subcortical white matter	24 hrs	17.6455	-0.258616
Subcortical white matter	24 hrs	67.38	5.69541
Subcortical white matter	24 hrs	49.45	8.58082
Subcortical white matter	24 hrs	35.6182	-2.14454
Subcortical white matter	24 hrs	29.09	3.29941
Subcortical white matter	24 hrs	19.9636	4.34471
Subcortical white matter	48 hrs	7.33	28.7748
Subcortical white matter	48 hrs	12.25	17.706
Subcortical white matter	48 hrs	12.0967	25.8296
Subcortical white matter	48 hrs	5.71833	12.8986
Subcortical white matter	48 hrs	10.15	27.9917
Subcortical white matter	48 hrs	8.25	10.415
Subcortical white matter	48 hrs	15.8	15.6035
Subcortical white matter	48 hrs	4.37	10.8876
Subcortical white matter	48 hrs	3.818	20.0359
Subcortical white matter	48 hrs	2.96	18.1111
Subcortical white matter	48 hrs	33.78	41.3374
Subcortical white matter	48 hrs	4.778	2.60605
Subcortical white matter	48 hrs	4.16	24.2225
Subcortical white matter	48 hrs	5.691	26.477
Subcortical white matter	48 hrs	8.759	29.7653
Subcortical white matter	48 hrs	6.417	22.0505
Subcortical white matter	48 hrs	7.09	3.25191
Subcortical white matter	48 hrs	3.453	37.3961
Subcortical white matter	48 hrs	8.498	20.4174
Subcortical white matter	48 hrs	13.5889	14.1623
Subcortical white matter	48 hrs	27.31	31.6457
Subcortical white matter	48 hrs	11.2867	14.997
Subcortical white matter	48 hrs	11.9556	36.2212
Subcortical white matter	48 hrs	2.309	28.1958
Subcortical white matter	48 hrs	7.42444	36.2318
Subcortical white matter	48 hrs	9.21125	22.0012
Subcortical white matter	48 hrs	9.16778	14.4114
Subcortical white matter	48 hrs	5.76444	15.644
Subcortical white matter	48 hrs	5.1375	11.6195
Subcortical white matter	48 hrs	8.89333	38.7761
Subcortical white matter	48 hrs	15.4125	26.6152
Subcortical white matter	48 hrs	5.498	20.1224
Subcortical white matter	48 hrs	9.361	34.2443
Subcortical white matter	48 hrs	13.55	8.88314
Subcortical white matter	48 hrs	8.162	18.5072
Subcortical white matter	48 hrs	24.55	20.6761
Subcortical white matter	48 hrs	6.649	25.5773
Subcortical white matter	48 hrs	12.294	12.0582
Subcortical white matter	48 hrs	17.6667	32.6057
Subcortical white matter	48 hrs	4.593	24.5757
Subcortical white matter	48 hrs	49	6.82885
Subcortical white matter	48 hrs	9.47833	3.61299
Subcortical white matter	48 hrs	17.3875	1.75915
Subcortical white matter	48 hrs	16.1875	3.73975
Subcortical white matter	48 hrs	33.2167	3.13026
Subcortical white matter	48 hrs	29.5333	-1.34469
Subcortical white matter	48 hrs	15.65	15.9352
Subcortical white matter	48 hrs	24.7	6.84719
Subcortical white matter	48 hrs	19.525	9.33778
Subcortical white matter	48 hrs	21.9875	5.58356
Subcortical white matter	48 hrs	20.2875	5.6292
Subcortical white matter	48 hrs	57.3875	8.08072
Subcortical white matter	48 hrs	13.8625	14.5895
Subcortical white matter	48 hrs	31.225	4.20502
Subcortical white matter	48 hrs	21.8167	13.342
Subcortical white matter	48 hrs	46.5	16.4017
Subcortical white matter	48 hrs	26.2	1.96343
Subcortical white matter	48 hrs	26.5286	18.3465
Subcortical white matter	48 hrs	16.1857	5.6646
Subcortical white matter	48 hrs	31.1571	1.568
Subcortical white matter	48 hrs	24.4125	20.8862
Subcortical white matter	48 hrs	19.6125	13.2964
Subcortical white matter	48 hrs	31.5625	18.1214
Subcortical white matter	48 hrs	39.775	18.3065
Subcortical white matter	48 hrs	6.895	7.61542
Subcortical white matter	48 hrs	35.7143	1.59297
Subcortical white matter	48 hrs	14	7.40891
Subcortical white matter	48 hrs	42.8857	17.3517
Subcortical white matter	48 hrs	43.88	1.17719
Subcortical white matter	48 hrs	12.6336	12.3917
Subcortical white matter	48 hrs	27	15.0299
Subcortical white matter	48 hrs	17.1143	7.42593
Subcortical white matter	48 hrs	24.2429	14.3893
Subcortical white matter	48 hrs	36.5667	4.71697
Subcortical white matter	48 hrs	10.5989	0.989314
Subcortical white matter	48 hrs	27.8444	11.9814
Subcortical white matter	48 hrs	29.55	27.7686
Subcortical white matter	48 hrs	32.7444	0.140268
Subcortical white matter	48 hrs	16.9889	2.1182
Subcortical white matter	48 hrs	37.9833	6.94707
Subcortical white matter	48 hrs	25.3182	4.66198
Subcortical white matter	48 hrs	42.3	2.0628
Subcortical white matter	48 hrs	18.7778	8.78811
Subcortical white matter	48 hrs	19.4455	6.3714
Subcortical white matter	48 hrs	18.4444	-2.21987
Subcortical white matter	48 hrs	17.6455	-0.529167
Subcortical white matter	48 hrs	67.38	5.83873
Subcortical white matter	48 hrs	49.45	14.0251
Subcortical white matter	48 hrs	35.6182	2.78056
Subcortical white matter	48 hrs	29.09	7.98367
Subcortical white matter	48 hrs	19.9636	2.60826

## Sheet: Figure 3M
Ab42 (pg/mL)	Lag-time (h)
5.68	0.891197
8.74	0.0280406
6.10667	2.83491
6.30875	2.07409
5.795	1.46508
9.5375	0.968182
3.295	2.99531
7.34667	0.150543
7.385	0.605358
6.125	0.838611
8.69875	0.497694
6.86375	0.0190251
2.82125	2.34302
7.5575	0.347264
14.525	0.190927
6.70125	0.890202
5.9825	0.776046
6.60333	0.725294
9.64167	0.833883
6.99875	1.00291
2.31667	1.04867
4.27714	4.19669
7.04571	3.67943
6.19625	0.946816
5.63375	1.16794
8.4275	0.926629
4.19125	1.37426
8.17286	1.18423
6.2	0.70808
4.8925	0.494756
9.40571	0.982059
8.799	0.0169038
6.75	1.07384
4.96857	1.12222
5.23286	1.34578
3.08889	2.30499
3.18556	0.693662
7.36111	0.938325
4.255	0.942008
1.86111	0.407834
6.02667	1.09171
6.925	0.261305
4.44818	1.07707
3.19091	2.27921
8.76333	0.886619
3.00091	1.00153
5.42909	0.326279
2.58714	1.45413
5.66	1.18548
5.134	0.998558
7.025	1.18627
5.64636	1.08011
5.776	1.23771
5.25455	1.15937

## Sheet: Figure 3N
Ab42 (pg/mL)	Lag-time (h)
7.973	1.8107
6.295	0.963084
4.76778	0.493138
3.72333	0.00261176
4.835	1.24077
8.38778	0.0280851
4.75333	1.76613
6.497	0.00166526
4.953	0.847275
6.478	0.00850251
6.366	0.0566178
7.617	1.52511
5.986	0.185296
6.296	1.10213
5.55	1.15511
6.093	0.768385
6.804	0.960373
4.402	0.00185456
5.962	0.644469
6.047	1.42832
4.94889	0.0976794
7.571	0.775859
5.40444	1.27154
5.68	0.891197
6.345	0.335495
8.74	0.0280406
6.24	0.957718
5.69556	1.22169
6.795	0.193064
5.68778	0.0169157
4.95444	0.491257
5.64625	1.19572
5.37778	0.814639
4.875	0.00359796
6.06667	1.26402
9.828	1.07118
6.3	0.619195
6.029	0.638876
5.80889	1.85645
5.562	1.20257
7.415	0.255177
5.222	0.509773
7.433	1.25594
6.72111	1.44574
5.713	0.792218
6.815	0.00127651
6.10667	2.83491
6.30875	2.07409
5.795	1.46508
9.5375	0.968182
3.295	2.99531
7.34667	0.150543
7.385	0.605358
6.125	0.838611
4.2025	1.1627
8.69875	0.497694
6.86375	0.0190251
2.82125	2.34302
6.38857	1.05969
7.5575	0.347264
14.525	0.190927
6.70125	0.890202
5.9825	0.776046
6.60333	0.725294
9.64167	0.833883
6.99875	1.00291
5.68	1.04769
2.31667	1.04867
4.27714	4.19669
7.04571	3.67943
8.58714	0.175491
6.19625	0.946816
5.63375	1.16794
8.4275	0.926629
6.68375	0.626554
4.19125	1.37426
6.3975	1.10205
8.17286	1.18423
6.2	0.70808
3.75625	0.913791
4.8925	0.494756
9.40571	0.982059
8.799	0.0169038
5.17909	1.06701
6.75	1.07384
4.96857	1.12222
5.23286	1.34578
3.08889	2.30499
3.18556	0.693662
7.36111	0.938325
4.255	0.942008
1.86111	0.407834
6.02667	1.09171
6.925	0.261305
4.44818	1.07707
3.19091	2.27921
8.76333	0.886619
3.00091	1.00153
5.42909	0.326279
2.58714	1.45413
5.66	1.18548
5.134	0.998558
7.025	1.18627
5.64636	1.08011
5.776	1.23771
5.25455	1.15937

## Sheet: Figure 4 A-F
Disease categories	Ab40 (pg/mL)	Ab42 (pg/mL)	Ab42/Ab40 ratio	log10 Tau(pg/mL)	GFAP (pg/mL)	NFL (pg/mL)	Tmax	Lag-time	Half-life of absorption	Cmax	AUC 0-Inf
REF	56.05	3.72333	0.0661534	-0.352656	31.1167	5.71833	4.6	0.00261176	2.42238	6.3013	86.2641
REF	89.24	4.953	0.0558682	0.355341	23.47	4.37	4.0833	0.847275	1.65819	6.8731	64.8122
REF	86.71	6.478	0.074694	0.209747	27	3.818	4.4833	0.00850251	2.73715	4.2857	62.8851
REF	93.16	6.366	0.068378	0.108707	21.77	2.96	4.5833	0.0566178	2.55778	4.3907	61.7139
REF	59.25	4.402	0.074272	0.376408	16.358	7.09	4.3833	0.00185456	2.39145	6.1032	78.9627
REF	89.59	6.047	0.0673741	0.505756	48.86	8.498	8.7667	1.42832	3.29544	2.419	59.8312
REF	88.33	6.345	0.0725304	0.136943	219.2	9.794	1.4167	0.335495	0.355573	1.7518	35.5708
REF	97.96	6.24	0.0638414	0.329132	20.85	2.309	7.5833	0.957718	2.46512	1.8839	47.2495
REF	71.7667	4.95444	0.0690873	0.181498	31.8111	5.76444	6.65	0.491257	8.13515	3.1129	62.8458
REF	78.13	5.562	0.0711935	0.374247	56.57	8.162	10.233	1.20257	3.47597	0.87764	28.175
REF	99.4	7.415	0.0745632	0.286865	80.93	24.55	7.1333	0.255177	2.0994	1.1289	36.4978
REF	89.41	5.222	0.0587567	0.400007	54.14	6.649	8.4833	0.509773	8.47658	2.9163	68.5336
iNPH	120.778	5.68	0.0469122	0.266978	87.7333	11.9556	11.75	0.891197	3.91328	1.966	78.3799
iNPH	127.1	8.74	0.0687307	0.161706	124.57	19.43	5.2333	0.0280406	6.28562	3.5695	60.5268
iNPH	144.511	6.10667	0.0424931	0.521139	245.444	28.5333	7.5833	2.83491	2.96498	5.304	69.5413
iNPH	106.075	6.30875	0.0602127	0.616765	60.125	49	3.2167	2.07409	1.01021	1.3009	41.8301
iNPH	77.7333	5.795	0.075198	0.318605	89.9333	9.47833	8.9667	1.46508	3.27707	2.273	61.6252
iNPH	136	9.5375	0.0703157	0.179048	149.625	17.3875	10.567	0.968182	2.29124	1.087	57.0389
iNPH	71.2375	3.295	0.0462624	-0.0342428	106.175	16.1875	6.1833	2.99531	1.54131	1.8098	17.3529
iNPH	99.9	7.34667	0.0742143	0.348307	125.833	33.2167	4.7833	0.150543	2.3299	6.3508	89.2897
iNPH	132.667	7.385	0.0568922	0.562832	193.5	29.5333	5.4167	0.605358	1.46718	1.6093	35.6978
iNPH	107.283	6.125	0.0572645	0.231155	59	15.65	17.2	0.838611	7.43918	0.90553	43.8153
iNPH	120	8.69875	0.0724271	0.461794	163.625	24.7	8.5167	0.497694	8.65864	2.875	68.4871
iNPH	108.45	6.86375	0.0632058	0.236229	195.25	19.525	5.1333	0.0190251	5.9169	1.6287	26.7409
iNPH	36.5875	2.82125	0.0796453	0.483059	115.75	21.9875	7.8	2.34302	6.00543	4.6799	76.3666
iNPH	104.1	7.5575	0.0725431	0.58148	49.6	20.2875	0.75	0.347264	0.318747	3.4888	75.7114
iNPH	204.25	14.525	0.0711555	0.539885	219.375	57.3875	4.35	0.190927	12.0207	5.7436	126.538
iNPH	92.65	6.70125	0.0725371	0.359855	141.875	13.8625	20.367	0.890202	7.4572	1.1951	71.5532
iNPH	103.975	5.9825	0.0574464	0.11271	93.25	31.225	4.0833	0.776046	0.931934	1.2085	26.9819
iNPH	109.833	6.60333	0.0601543	0.586694	153.833	24.2667	8	0.725294	2.62618	2.2395	64.362
iNPH	122.333	9.64167	0.0789914	0.424685	128.167	21.8167	12.683	0.833883	5.52097	0.83297	30.1046
iNPH	116.5	6.99875	0.0619774	0.37319	152.625	46.5	14.633	1.00291	4.96147	2.0005	91.8365
iNPH	30.7383	2.31667	0.0879301	1.22433	112.967	26.2	11	1.04867	3.82975	3.0439	102.821
iNPH	129.857	4.27714	0.0329811	0.581854	219.714	26.5286	4.5	4.19669	0.231075	4.5351	77.0398
iNPH	105.586	7.04571	0.0669187	0.507699	76.6857	16.1857	5.3667	3.67943	0.414892	3.3812	42.501
iNPH	104.662	6.19625	0.059277	0.375698	135.25	24.4125	16.4	0.946816	5.64714	2.0316	102.673
iNPH	80.75	5.63375	0.0700072	-0.00406323	176.675	19.6125	7.7333	1.16794	3.11324	1.289	26.4943
iNPH	108.888	8.4275	0.0775855	0.201117	155	31.5625	20.2	0.926629	7.52576	1.2238	71.8737
iNPH	91.375	4.19125	0.0462771	0.284905	136.45	39.775	10.883	1.37426	2.91322	1.6458	67.9553
iNPH	121.857	8.17286	0.0670841	0.490719	143.429	35.7143	6.5833	1.18423	2.41472	4.8353	81.0173
iNPH	115.429	6.2	0.0536613	0.286758	57.1429	25.9429	14.667	0.70808	7.51864	0.80023	32.0142
iNPH	82.0375	4.8925	0.0654593	0.227054	74.5375	26.0625	8.5167	0.494756	7.22947	3.7164	84.858
iNPH	167.857	9.40571	0.0561949	0.535207	88.6286	42.8857	11.417	0.982059	2.19022	1.1124	68.7414
iNPH	136.27	8.799	0.0649773	0.539156	141.68	43.88	1.35	0.0169038	0.468428	10.277	86.1338
iNPH	115.75	6.75	0.057985	0.284826	81.1	27	14.4	1.07384	4.5198	2.0394	96.1612
iNPH	90.1	4.96857	0.0553205	0.358745	80.8	17.1143	12.583	1.12222	6.16827	1.4813	48.3488
iNPH	116.429	5.23286	0.0451745	0.082761	153	24.2429	8.0333	1.34578	3.07203	2.1233	45.8815
iNPH	34.0733	3.08889	0.151438	1.27478	325.778	36.5667	7.0833	2.30499	6.82178	5.4071	87.361
iNPH	43.8889	3.18556	0.0740988	1.11173	95.7444	10.5989	3.6333	0.693662	5.96215	3.321	40.4493
iNPH	140.944	7.36111	0.0526817	0.462987	147.267	27.8444	17.567	0.938325	7.57147	0.68718	33.778
iNPH	52.25	4.255	0.085574	1.23168	151	29.55	10.35	0.942008	3.23138	1.7798	66.2721
iNPH	26.1889	1.86111	0.0722202	1.66907	169.222	32.7444	17.483	0.407834	7.38431	1.7676	88.5984
iNPH	86.7556	6.02667	0.0697877	0.612866	159.556	16.9889	8.7333	1.09171	3.36819	0.40549	9.94042
iNPH	111.317	6.925	0.0621901	0.227247	47.5167	37.9833	6.2667	0.261305	2.25508	1.4478	32.3574
iNPH	53.6727	4.44818	0.0876046	0.962427	94.2364	25.3182	8.05	1.07707	3.03513	0.43449	9.87807
iNPH	58.1818	3.19091	0.0557815	0.268822	226.091	42.3	10.45	2.27921	5.96153	1.3469	30.0766
iNPH	114.122	8.76333	0.0772515	0.576215	145.556	18.7778	10.567	0.886619	3.72462	0.51458	16.817
iNPH	53.4364	3.00091	0.0582135	0.872429	114.573	19.4455	11.3	1.00153	4.5118	0.36351	11.7589
iNPH	112.455	5.42909	0.0481392	1.35529			2.8167	0.326279	6.31218	2.4232	29.1692
iNPH	30.3587	2.58714	0.139262	0.865757	189	18.4444	6.6167	1.45413	2.03575	0.84051	14.7434
iNPH	97.9818	5.66	0.0581825	0.292984	90.4818	17.6455	7.6	1.18548	2.97102	0.48553	9.9941
iNPH	95.02	5.134	0.0536563	0.0920966	117.67	67.38	4.8	0.998558	0.993003	0.80513	17.8838
iNPH	91.63	7.025	0.0772812	0.0214257	92.01	49.45	8.8333	1.18627	3.52725	0.41857	10.0238
iNPH	114.2	5.64636	0.049311	0.596068	152.864	35.6182	9.8167	1.08011	3.60873	0.38724	11.1534
iNPH	86.1	5.776	0.073811	0.342318	101.96	29.09	10.217	1.23771	5.18982	0.59396	14.9202
iNPH	74.3545	5.25455	0.0736366	0.264466	122.7	19.9636	7.2833	1.15937	3.88196	0.58916	10.0438
SIH	105.6	7.973	0.0754126	0.281579	39.31	7.33	11.033	1.8107	7.37486	3.4378	87.776
SIH	99.53	4.835	0.0485398	0.244337	92.39	16.36	10.183	1.24077	7.43995	2.8967	71.9635
SIH	126.889	8.38778	0.0661719	0.330319	26.8333	10.15	14.733	0.0280851	7.84214	1.2481	66.2369
SIH	78.3889	5.68778	0.0730466	0.495807	39.6333	9.16778	1.35	0.0169157	0.468431	10.277	86.1334
SIH	76.53	6.029	0.0789237	0.465004	43.05	13.55	4.3833	0.638876	1.44545	4.6206	59.3117
SIH	73.2667	6.72111	0.0917355	0.294378	91.9889	17.6667	9.1	1.44574	3.23863	2.2882	62.749
SIH	58.1	4.2025	0.0725508	0.11623	21.6	9.75875	4.1	1.1627	0.861027	2.3253	35.2203
SIH	72.5571	6.38857	0.0926742	0.327031	31.9429	11.0571	6.6333	1.05969	2.16139	1.2164	25.2414
SIH	97.175	6.68375	0.0694592	0.454668	45.825	8.40125	5.5167	0.626554	2.0544	1.6156	26.4684
SIH	75.0625	6.3975	0.0851025	0.296394	31.9125	6.895	8.45	1.10205	2.92367	0.94679	24.8965
Arach cyste	115.438	6.295	0.0544686	0.595623	56.725	12.25	7	0.963084	2.20725	2.3417	53.5855
Arach cyste	50.5889	4.76778	0.0970512	0.37843	87.1444	12.0967	8.4833	0.493138	8.11301	3.0451	70.7703
Arach cyste	52.2622	4.75333	0.0901658	-0.0704454	31.02	8.25	5.0667	1.76613	1.53311	5.7847	75.7944
Arach cyste	121.15	7.617	0.0632433	0.493203	114.5	33.78	9.2167	1.52511	4.11595	2.6602	152.416
Arach cyste	101.79	7.571	0.0748615	0.359877	111.94	27.31	11.567	0.775859	7.35393	2.5996	79.4691
Arach cyste	85.3889	5.40444	0.0634017	0.360719	18.9333	11.2867	6.0667	1.27154	2.35998	3.194	45.8282
Arach cyste	99.39	6.3	0.0651737	0.39849	26.82	9.361	9.05	0.619195	3.13389	1.5948	50.5316
Arach cyste	73.6125	5.68	0.0792595	0.453262	57.1625	16.7	7.1833	1.04769	2.37165	1.1493	25.7455
Arach cyste	112.457	8.58714	0.0761166	0.229667	195.429	31.1571	7.9	0.175491	7.39263	2.0511	45.6924
IIH	80.57	6.497	0.0822226	0.233446	85.27	15.8	4.3667	0.00166526	1.1018	3.452	96.0506
IIH	79.85	5.986	0.0750675	0.514189	22.05	4.778	4.3167	0.185296	2.19557	6.1744	75.6001
IIH	83.34	5.55	0.0664273	0.33964	44.48	5.691	4.1167	1.15511	0.864932	4.6367	70.2943
IIH	71.09	6.093	0.0859169	0.339307	20.1	8.759	5.9667	0.768385	1.46433	3.134	81.9087
IIH	66.93	6.804	0.101822	0.287706	58.61	6.417	6.85	0.960373	2.13172	2.3664	53.6559
IIH	77.34	5.962	0.0772819	0.473692	46.09	3.453	6.1167	0.644469	1.61994	3.1183	79.7375
IIH	41.2444	4.94889	0.120264	-0.0100072	15.7711	13.5889	0.96667	0.0976794	0.231119	5.6909	74.5087
IIH	101.688	6.795	0.0667181	0.198169	42.2375	9.21125	6.8333	0.193064	4.76282	5.0645	92.9082
IIH	85.475	5.64625	0.0661854	0.144361	68.3875	5.1375	5.9	1.19572	2.02546	5.7734	86.0531
IIH	68.9556	5.37778	0.0781821	0.613059	46.4667	8.89333	5.9167	0.814639	1.42041	3.1494	82.0709
IIH	74.8667	6.06667	0.081233	0.248808	13.3344	2.91444	7.3	1.26402	4.11608	4.0453	66.9055
IIH	124.99	9.828	0.0788788	0.273406	29.68	5.498	10	1.07118	3.62187	1.0133	31.9616
IIH	74.46	6.815	0.0928389	0.490762	29.25	4.593	5.4833	0.00127651	7.28361	3.3223	61.6798
Komm HC	82.36	6.296	0.0765129	0.175741	78.5	4.16	11.867	1.10213	3.89179	1.6235	64.0004
Komm HC	89.3333	5.69556	0.0639846	0.379648	70.5111	7.42444	9.95	1.22169	3.50829	1.7638	54.5114
Komm HC	88.925	4.875	0.0549926	0.352235	83.7875	15.4125	11.7	0.00359796	8.33183	1.719	77.5967
Komm HC	95.0222	5.80889	0.0613621	0.120476	126.044	17.5	13.6	1.85645	4.00944	2.6659	114.286
Komm HC	108.84	7.433	0.0686117	0.320942	113.19	12.294	9.3833	1.25594	7.21176	2.856	65.195
Komm HC	70.09	5.713	0.0814282	-0.136039	50.29	10.271	4.1167	0.792218	0.94909	1.2115	26.8797
Komm HC	46.175	3.75625	0.0848467	0.940586	62.2625	14	6.25	0.913791	2.6121	1.4575	23.7782
Komm HC	62.1545	5.17909	0.0840855	0.0711552	113.664	12.6336	7.9667	1.06701	7.13684	0.66158	13.5334

[truncated: 29 more sheets: Figure 5A, Figure 5B, Figure 5C, Figure 5D, Figure 5E, Figure 5F, Figure 6A, Figure 6B, Figure 6C, Figure 6D, Figure 6E, Figure 6F, Figure 6G, Figure 6H, Figure 6I, Figure 6J, Figure 6K, Figure 6L, Figure 7A, Figure 7B …]
